# Supplementary material for: Chromosomal barcodes for simultaneous tracking of near-isogenic bacterial strains in plant microbiota
Source: Nat Microbiol. 2024 Mar 19;9(4):1117–29. doi: 10.1038/s41564-024-01619-8 (PMC10994850; doi:10.1038/s41564-024-01619-8)
Supplement: Supplementary file 4 — Supplementary Tables 1–6. [file 41564_2024_1619_MOESM4_ESM.xlsx]

## Sheet: Supplementary Table 1 Strains
Supplementary Table 1
Strain	Description/genotype	References/sources
Pseudomonadales
P. capeferrum WCS358	WCS358	Yu et al., 2019 (https://doi.org/10.1016/j.cub.2019.09.015)
P. capeferrum WCS358 pqqF	WCS358 pqqF mutant	Yu et al., 2019 (https://doi.org/10.1016/j.cub.2019.09.015)
P. capeferrum WCS358 cyoB	WCS358 cyoB mutant	Yu et al., 2019 (https://doi.org/10.1016/j.cub.2019.09.015)
P. capeferrum WCS358 pBC092	WCS358 Tn7 insertion of pBC092 (tag119)	This study
P. capeferrum WCS358 pqqF pBC093	WCS358 pqqF mutant - Tn7 insertion of pBC093 (tag120)	This study
P. capeferrum WCS358 cyoB pBC0163	WCS358 cyoB mutant - Tn7 insertion of pBC0163 (tag190)	This study
P. simiae WCS417r	WCS417r	Loon et al., 2008 (https://doi.org/10.1094/MPMI-21-12-1609)
P. simiae WCS417r mob10	WCS417r mob10	Loon et al., 2008 (https://doi.org/10.1094/MPMI-21-12-1609)
P. simiae WCS417 mob10 pBC089	WCS417r mob10 mutant - Tn7 insertion of pBC089	This study
P. simiae WCS417r pBC048	WCS417r - Tn7 insertion of pBC048	This study
Pseudomonas Root68	Root68	Bai et al., 2015 (https://doi.org/10.1038/nature16192)
Pseudomonas Root68 pBC187	Root68 - Tn7 insertion of pBC187	This study
Xanthomonadales
Rhodanobacter Root179	Root179	Bai et al., 2015 (https://doi.org/10.1038/nature16192)
Rhodanobacter Root179 pBC047	Root179 - Tn7 insertion of pBC047	This study
Rhodanobacter Root179 pBC062	Root179 - Tn7 insertion of pBC062	This study
Rhodanobacter Root179 pBC069	Root179 - Tn7 insertion of pBC069	This study
Rhodanobacter Soil772	Soil772	Bai et al., 2015 (https://doi.org/10.1038/nature16192)
Rhodanobacter Soil772 pBC106	Soil772 - Tn7 insertion of pBC106	This study
Pseudoxanthomonas Root630	Root630	Bai et al., 2015 (https://doi.org/10.1038/nature16192)
Pseudoxanthomonas Root630 pBC098	Root630 - Tn7 insertion of pBC098	This study
Lysobacter Root559	Root559	Bai et al., 2015 (https://doi.org/10.1038/nature16192)
Lysobacter Root559 pBC097	Root559 - Tn7 insertion of pBC097	This study
Xanthomonas L131	L131	Bai et al., 2015 (https://doi.org/10.1038/nature16192)
Xanthomonas L131 pBC090	L131 - Tn7 insertion of pBC090	This study
Xanthomonas campestris pv. vesicatoria	Xcv 85-10	Schmidtke et al., 2012 (https://doi.org/10.1093/nar/gkr904)
Xanthomonas campestris pv. vesicatoria pBC048	Xcv 85-10 - Tn7 insertion of pBC048	This study
Rhizobiales
Rhizobium Root13A	Root13A	Bai et al., 2015 (https://doi.org/10.1038/nature16192)
Rhizobium Root13A pBC059	Root13A - Tn7 insertion of pBC059	This study
Rhizobium Root13C	Root13C	Bai et al., 2015 (https://doi.org/10.1038/nature16192)
Rhizobium Root13C pBC060	Root13C - Tn7 insertion of pBC060	This study
Rhizobium Root13D	Root13D	Bai et al., 2015 (https://doi.org/10.1038/nature16192)
Rhizobium Root13D pBC061	Root13D - Tn7 insertion of pBC061	This study
Rhizobium Root13D pBC064	Root13D - homologous recombination of pBC064 (tag91)	This study
Rhizobium Root13D pBC066	Root13D - homologous recombination of pBC066 (tag93)	This study
Rhizobium Root13D pBC067	Root13D - homologous recombination of pBC067 (tag94)	This study
Rhizobium Root13D pBC078	Root13D - homologous recombination of pBC078 (tag104)	This study
Strain	Description/genotype	References/sources
Rhizobiales
Rhizobium Root13E	Root13E	Bai et al., 2015 (https://doi.org/10.1038/nature16192)
Rhizobium Root13E pBC057	Root13E - Tn7 insertion of pBC057	This study
Rhizobium Root1203	Root1203	Bai et al., 2015 (https://doi.org/10.1038/nature16192)
Rhizobium Root1203 pBC063	Root1203 - Tn7 insertion of pBC063	This study
Rhizobium Root708	Root708	Bai et al., 2015 (https://doi.org/10.1038/nature16192)
Rhizobium Root708 pBC055	Root708 - Tn7 insertion of pBC055	This study
Rhizobium Root149	Root149	Bai et al., 2015 (https://doi.org/10.1038/nature16192)
Rhizobium Root149 pBC065	Root149 - Tn7 insertion of pBC065	This study
Rhizobium LjRoot98	LjRoot98	Wippel et al., 2021 (https://doi.org/10.1038/s41564-021-00941-9)
Rhizobium LjRoot98 pBC073	LjRoot98 - Tn7 insertion of pBC073	This study
Neorhizobium LjRoot104	LjRoot104	Wippel et al., 2021 (https://doi.org/10.1038/s41564-021-00941-9)
Neorhizobium LjRoot104 pBC068	LjRoot104 - Tn7 insertion of pBC068	This study
Neorhizobium LjRoot240	LjRoot240	Wippel et al., 2021 (https://doi.org/10.1038/s41564-021-00941-9)
Neorhizobium LjRoot240 pBC054	LjRoot240 - Tn7 insertion of pBC054	This study
Neorhizobium LjRoot239	LjRoot239	Wippel et al., 2021 (https://doi.org/10.1038/s41564-021-00941-9)
Neorhizobium LjRoot239 pBC058	LjRoot239 - Tn7 insertion of pBC058	This study
Burkholderiales
Achromobacter Root83	Root83	Bai et al., 2015 (https://doi.org/10.1038/nature16192)
Achromobacter Root83 pBC186	Root83 - Tn7 insertion of pBC186	This study
Deinococcales
Deinococcaceae Leaf326	Leaf326	Bai et al., 2015 (https://doi.org/10.1038/nature16192)
Deinococcaceae Leaf326 pBC124	Leaf326 - Tn7 insertion of pBC124	This study
Escherichia coli
E. coli BW29427 or WM3064	thrB1004 pro thi rpsL hsdS lacZΔM15 RP4-1360 Δ(araBAD)567 ΔdapA1341::[erm pir]	Dehio and Meyer, 1997 (https://doi.org/10.1128/jb.179.2.538-540.1997)
E. coli DB3.1	F−gyrA462 endA1 Δ(sr1-recA) mcrB mrr hsdS20 (rB− mB−) supE44 ara-14 galK2 lacY1 proA2 rpsL20 (Strr) xyl-5 Δleu mtl-1	Thermo Fisher Scientific
E. coli DB3.1λpir	λpir lysogen of DB3.1	Ryu et al., 2014 (https://doi.org/10.1371/journal.pone.0094266)
E. coli DH5α		Thermo Fisher Scientific
E. coli BW29427/pTNS3	transformed with the plasmid pTNS3 (Choi et al., 2008; https://doi.org/10.1128/AEM.02430-07)	This study

## Sheet: Supplementary Table 2 Primers
Supplementary Table 2
Oligonucleotides from 454 barcode sequencing technology to pre-assemble DNA barcodes
(for each oligonucleotide a second, complementary oligonucleotide is required)
ID	Forward sequence (5' - 3')
a	aatgAACACCTAACGTAGCTATATAGGACACAGTTGcatt
b	aatgCCTACAACCGTCGGCTGACGTCAAGCGTTTCGcatt
c	aatgGGTCTGACGTTTCACTTCCAGCCTTGCGGTTAcatt
d	aatgGCAGCCTCGGCGAGGAGTGGGATATATCTCCGcatt
e	aatgACTAACTGATCCTATTCACGTGTTCCTTTACAcatt
f	aatgCTAGATTCGAGAACTCGCTCAGTTGTACTTGCcatt
g	aatgTACGAATCTCCTACTATGGTCTTCAACCGTGTcatt
h	aatgGGTCCTTGGTTGTCCCTCATTAGGTGATCCGAcatt
i	aatgATCGCCAGCAGGAGGCCGAACTGTCTAGTCATcatt
j	aatgGAGTTAACGCTGGCGAGTAGAGCTTACTGCGCcatt
Oligonucleotides for cloning
ID	Sequence (5' - 3')	Features
001	ATTAAGGTCTCAGGAGGGAGTGTGGGCGGACAATAAAG	Tn7R-T0T1_Forward
002	AATTAGGTCTCAAGCGGCGGGCGGATTTGTCCTA	Tn7R-T0T1_Reverse
003	ATTAAGGTCTCAGGAGTCGAGGGAGAACCAGATAAGTGAAATC	Tn7L_Forward
004	AATTAGGTCTCAAGCGTGGAATTCGCTCAGCGTGTG	Tn7L_Reverse
005	ATTAAGGTCTCAGGAGCATGCGGAGTTACGTCATCCCC	DNA-Tag-ccdB_Forward
006	AATTAGGTCTCAAGCGAGCGTTAACAGGATTAGATACCCTGC	DNA-Tag-ccdB_Reverse
007	CAGTGTGCCGGTATCCGTTATCGGG	ccdB-BsaI-mut_Forward
008	CCCGATAACGGATACCGGCACACTG	ccdB-BsaI-mut_Reverse
009	ATCACCATCCGTCGTCCGGGCGT	ccdB-SmaI-mut_Forward
010	GCCCGGACGACGGATGGTGA	ccdB-SmaI-mut_Reverse
011	CCCGGGGGCTGTGTATAAGGG	PCR1-add-SmaI-ccdB_Forward
012	CCCGGGGCGGCCGCATTAGGCA	PCR1-add-SmaI-ccdB_Reverse
013	CTTGGTCATTTAGAGGAAGTAACCTTATCACTTAGAGGAAGGAGGGGCAATGACAACCAGCATCCCCGGGGGCTGTGTATAAGGG	PCR2-add-MoBacTag-pITS-ITS_Forward
014	GCTGCGTTCTTCATCGATGCCCGCTTAGTGATATGCTTAAAACTCCAAGCACAGCCTTCTCCCCGGGGCGGCCGCATTAGGCA	PCR2-add-MoBacTag-pITS-ITS_Reverse
015	GTTAACAGGATTAGATACCCTGCTTGGTCATTTAGAGGAAGTAA	PCR3-add-16S_Forward
016	CGGAGTTACGTCATCCCCACCTTCCGCTGCGTTCTTCATCGATGC	PCR3-add-16S_Reverse
017	AATCAGGTCTCAAGCGAATTTATTTGTTAACTGTTAATTGTCCTTGTTCAAG	SacB_Forward
018	ATGAAGGTCTCAGGAGTTCACATATACCTGCCGTTCACTAT	SacB_Reverse
019	AATCAGGTCTCAAGCGGAAGTACCTATTCCGAAGTTCCTATTCTC	FRT_Forward
020	CCGCGGGTCTCAGGAGGAAGTTCCTATACTTTCTAGAGAATAGGAACTT	FRT_Reverse
021	ACTTATGACTGTTTTCTTTATCATGCAACT	Tc-BpiI-mut_Forward
022	AGTTGCATGATAAAGAAAACAGTCATAAGT	Tc-BpiI-mut_Reverse
023	TTCCGAAGTTCCTATTCTCTAGAAAGTATAGGAACTTCAAGCCAGTTCTCCGCAAGA	Tc_Forward
024	TAGAGAATAGGAACTTCGGAATAGGAACTTCAATGAAGAATTCTCATGTTTGACAGCTTA	Tc_Reverse
025	TTCCGAAGTTCCTATTCTCTAGAAAGTATAGGAACTTCAAGCTTATTTGCCGACTACCTTGGTGAT	SpSm_Forward
026	TCTAGAGAATAGGAACTTCGGAATAGGAACTTCAATGTGCGCTCACGCAACTGGTC	SpSm_Reverse
027	TTCCGAAGTTCCTATTCTCTAGAAAGTATAGGAACTTCAAGCTGAGAATTAAGGGAGTCAC	Kn_Forward
028	CTTTCTAGAGAATAGGAACTTCGGAATAGGAACTTCAATGCCGGTCGATCTAGTAA	Kn_Reverse
029	AAAGGTCTCTAGCTTCCCTTGTCTTCATGGGGAATTCTTGACA	RFP-pSEVA211_Forward
030	AAAGGTCTCAAATTTGCCTTGTCTTCTTAGTTCAATTTGTGACCT	RFP-pSEVA211_Reverse
031	ACTCTGTGGTCTCAGGAGTCTCTGAGCGGGGGAATTCTTGACAATTAATCATC	pTAC-BsaI_Forward
032	AAAGGTCTCTCGTCTTAGCTGTTTCCTGTGTGAAAATTGTT	pTAC-BsaI_Reverse
033	GGACCATGTGATCTCTCTTTTCGT	GFP-BsaI-mut_Forward
034	CGAAAAGAGAGATCACATGGTCC	GFP-BsaI-mut_Reverse
035	AAAGGTCTCAGACGCCGGAATAACTCCCTATAATGCGACAC	GFP-BsaI_Forward
036	TTCGTGGTCTCAAGCGGGAGATTCTCACCAATAAAAAACGC	GFP-BsaI_Reverse
037	GCTCGAATTCTAGTTTGTCTTCAC	BackBone-Fluo_Forward
038	GCTTAATTAGCTGAGCTTGGACTCC	BackBone-Fluo_Reverse
039	AACTAGAATTCGAGCGGGGAATTCTTGACAATTAATCATC	pTAC-Fluo_Forward
040	ATGCAGAAAAAGACCATGGGCTGGGA	far-red-fp-BpiI-mut_Forward
041	TCCCAGCCCATGGTCTTTTTCT	far-red-fp-BpiI-mut_Reverse
042	CTCAGCTAATTAAGCGGCGCCGGTGGAGTGGCG	far-red-fp_Reverse
043	CGACCGGTACCCGTGGATCCTCTAGA	AmCyan1-SmaI-mut_Forward
044	TCTAGAGGATCCACGGGTACCGGTCG	AmCyan1-SmaI-mut_Reverse
045	CTCAGCTAATTAAGCGAAAGGGACAACAGAGGTTATATG	AmCyan1_Reverse
046	CTCAGCTAATTAAGCTCATTTGTATAGTTCATCCATGCC	GFP_Reverse
047	CTCAGCTAATTAAGCGTTCAATTTGTGACCTAGCTTGG	tagRFP_Reverse
048	TCAAAACTCCACCATCTTCATAAGTTGTT	tagBFP-BpiI-mut_Forward
049	AACAACTTATGAAGATGGTGGAGTTTTGA	tagBFP-BpiI-mut_Forward
050	CTCAGCTAATTAAGCGTTCAATTTGTGTCCTAACTTAG	tagBFP_Reverse

## Sheet: Supplementary Table 3 pBCC
Supplementary Table 3
ID	Name	Recipient backbone	Donor	References/sources	Features	Primers	Antibiotic resistance	Comments	Sequence
Level1
pBCC025	Tn7R-T0T1	plCH47732	pUC18-mini-Tn7T-Gm	Choi et al., 2005 (https://doi.org/10.1038/nmeth765)	Tn7R border, lambda T0 terminator and rrnB T1 terminator	001 - 002	Amp		GTGGGGCCCACTGCATCCACCCCAGTACATTAAAAACGTCCGCAATGTGTTATTAAGTTGTCTAAGCGTCAATTTGTTTACACCACAATATATCCTGCCACCAGCCAGCCAACAGCTCCCCGACCGGCAGCTCGGCACAAAATCACCACTCGATACAGGCAGCCCATCAGTCAGATCAGGATCTCCTTTGCGACGCTCACCGGGCTGGTTGCCCTCGCCGCTGGGCTGGCGGCCGTCTATGGCCCTGCAAACGCGCCAGAAACGCCGTCGAAGCCGTGTGCGAGACACCGCGGCCGCCGGCGTTGTGGATACCTCGCGGAAAACTTGGCCCTCACTGACAGATGAGGGGCGGACGTTGACACTTGAGGGGCCGACTCACCCGGCGCGGCGTTGACAGAT…
pBCC026	Tn7L	plCH47772	pUC18-mini-Tn7T-Gm	Choi et al., 2005 (https://doi.org/10.1038/nmeth765)	Tn7L border	003 - 004	Amp		GTGGGGCCCACTGCATCCACCCCAGTACATTAAAAACGTCCGCAATGTGTTATTAAGTTGTCTAAGCGTCAATTTGTTTACACCACAATATATCCTGCCACCAGCCAGCCAACAGCTCCCCGACCGGCAGCTCGGCACAAAATCACCACTCGATACAGGCAGCCCATCAGTCAGATCAGGATCTCCTTTGCGACGCTCACCGGGCTGGTTGCCCTCGCCGCTGGGCTGGCGGCCGTCTATGGCCCTGCAAACGCGCCAGAAACGCCGTCGAAGCCGTGTGCGAGACACCGCGGCCGCCGGCGTTGTGGATACCTCGCGGAAAACTTGGCCCTCACTGACAGATGAGGGGCGGACGTTGACACTTGAGGGGCCGACTCACCCGGCGCGGCGTTGACAGAT…
pBCC027	DNA_Tag-ccdB	plCH47761	pUC18-mini-Tn7T-Gm-GW	Choi et al., 2005 (https://doi.org/10.1038/nmeth765)	BD-dummy, ccdB cassette with chloramphenicol acetyltransferase flanked by SmaI restriction site and oligonucleotides recognition sites for amplicon sequencing	PCR0: 005 - 006 - 007 - 008 - 009 - 010 - PCR1: 011 - 012 - PCR2: 013 - 014 - PCR3: 015 - 016	Amp, Cm	SmaI and BsaI sites replaced	GTGGGGCCCACTGCATCCACCCCAGTACATTAAAAACGTCCGCAATGTGTTATTAAGTTGTCTAAGCGTCAATTTGTTTACACCACAATATATCCTGCCACCAGCCAGCCAACAGCTCCCCGACCGGCAGCTCGGCACAAAATCACCACTCGATACAGGCAGCCCATCAGTCAGATCAGGATCTCCTTTGCGACGCTCACCGGGCTGGTTGCCCTCGCCGCTGGGCTGGCGGCCGTCTATGGCCCTGCAAACGCGCCAGAAACGCCGTCGAAGCCGTGTGCGAGACACCGCGGCCGCCGGCGTTGTGGATACCTCGCGGAAAACTTGGCCCTCACTGACAGATGAGGGGCGGACGTTGACACTTGAGGGGCCGACTCACCCGGCGCGGCGTTGACAGAT…
pBCC028	SacB	plCH47781	pOGG2	Schulze et al., 2012 (https://doi.org/10.1111/j.1469-8137.2012.04210.x)	SacB cassette for negative selection	017 - 018	Amp		GTGGGGCCCACTGCATCCACCCCAGTACATTAAAAACGTCCGCAATGTGTTATTAAGTTGTCTAAGCGTCAATTTGTTTACACCACAATATATCCTGCCACCAGCCAGCCAACAGCTCCCCGACCGGCAGCTCGGCACAAAATCACCACTCGATACAGGCAGCCCATCAGTCAGATCAGGATCTCCTTTGCGACGCTCACCGGGCTGGTTGCCCTCGCCGCTGGGCTGGCGGCCGTCTATGGCCCTGCAAACGCGCCAGAAACGCCGTCGAAGCCGTGTGCGAGACACCGCGGCCGCCGGCGTTGTGGATACCTCGCGGAAAACTTGGCCCTCACTGACAGATGAGGGGCGGACGTTGACACTTGAGGGGCCGACTCACCCGGCGCGGCGTTGACAGAT…
pBCC029	GFP	plCH47751	pUC18-mini-Tn7T-Tp-gfpmut3 and pLM449	Choi et al., 2006 (https://doi.org/10.1038/nprot.2006.24)	Fluorescent marker, pTAC:GFP	031 - 032 - 033 - 034 - 035 - 036	Amp	BsaI site replaced	GTGGGGCCCACTGCATCCACCCCAGTACATTAAAAACGTCCGCAATGTGTTATTAAGTTGTCTAAGCGTCAATTTGTTTACACCACAATATATCCTGCCACCAGCCAGCCAACAGCTCCCCGACCGGCAGCTCGGCACAAAATCACCACTCGATACAGGCAGCCCATCAGTCAGATCAGGATCTCCTTTGCGACGCTCACCGGGCTGGTTGCCCTCGCCGCTGGGCTGGCGGCCGTCTATGGCCCTGCAAACGCGCCAGAAACGCCGTCGAAGCCGTGTGCGAGACACCGCGGCCGCCGGCGTTGTGGATACCTCGCGGAAAACTTGGCCCTCACTGACAGATGAGGGGCGGACGTTGACACTTGAGGGGCCGACTCACCCGGCGCGGCGTTGACAGAT…
pBCC030	TcR	plCH47742	pBR322	Thermo Fisher Scientific	FRT flanked tetracyclin antibiotic resistance cassette, Tc mutated by PCR to remove BpiI site	019 - 020 - 021 - 022 - 023 - 024	Amp, Tet	BpiI site replaced	GTGGGGCCCACTGCATCCACCCCAGTACATTAAAAACGTCCGCAATGTGTTATTAAGTTGTCTAAGCGTCAATTTGTTTACACCACAATATATCCTGCCACCAGCCAGCCAACAGCTCCCCGACCGGCAGCTCGGCACAAAATCACCACTCGATACAGGCAGCCCATCAGTCAGATCAGGATCTCCTTTGCGACGCTCACCGGGCTGGTTGCCCTCGCCGCTGGGCTGGCGGCCGTCTATGGCCCTGCAAACGCGCCAGAAACGCCGTCGAAGCCGTGTGCGAGACACCGCGGCCGCCGGCGTTGTGGATACCTCGCGGAAAACTTGGCCCTCACTGACAGATGAGGGGCGGACGTTGACACTTGAGGGGCCGACTCACCCGGCGCGGCGTTGACAGAT…
pBCC031	SpSmR	plCH47742	pICH41308	Weber et al., 2011 (https://doi.org/10.1371/journal.pone.0016765)	FRT flanked aminoglycoside adenylyltransferase antibiotic resistance cassette	019 - 020 - 025 -026	Amp, Sp, Sm		GTGGGGCCCACTGCATCCACCCCAGTACATTAAAAACGTCCGCAATGTGTTATTAAGTTGTCTAAGCGTCAATTTGTTTACACCACAATATATCCTGCCACCAGCCAGCCAACAGCTCCCCGACCGGCAGCTCGGCACAAAATCACCACTCGATACAGGCAGCCCATCAGTCAGATCAGGATCTCCTTTGCGACGCTCACCGGGCTGGTTGCCCTCGCCGCTGGGCTGGCGGCCGTCTATGGCCCTGCAAACGCGCCAGAAACGCCGTCGAAGCCGTGTGCGAGACACCGCGGCCGCCGGCGTTGTGGATACCTCGCGGAAAACTTGGCCCTCACTGACAGATGAGGGGCGGACGTTGACACTTGAGGGGCCGACTCACCCGGCGCGGCGTTGACAGAT…
pBCC032	KnR	plCH47742	pGreenI0029	Hellens et al., 2000 (https://doi.org/10.1023/a:1006496308160)	FRT flanked aminoglycoside phosphotransferase antibiotic resistance cassette	019 - 020 - 027 -028	Amp, Kn		GTGGGGCCCACTGCATCCACCCCAGTACATTAAAAACGTCCGCAATGTGTTATTAAGTTGTCTAAGCGTCAATTTGTTTACACCACAATATATCCTGCCACCAGCCAGCCAACAGCTCCCCGACCGGCAGCTCGGCACAAAATCACCACTCGATACAGGCAGCCCATCAGTCAGATCAGGATCTCCTTTGCGACGCTCACCGGGCTGGTTGCCCTCGCCGCTGGGCTGGCGGCCGTCTATGGCCCTGCAAACGCGCCAGAAACGCCGTCGAAGCCGTGTGCGAGACACCGCGGCCGCCGGCGTTGTGGATACCTCGCGGAAAACTTGGCCCTCACTGACAGATGAGGGGCGGACGTTGACACTTGAGGGGCCGACTCACCCGGCGCGGCGTTGACAGAT…
pBCC033	GmR	plCH47742	pUC18-mini-Tn7T-Gm	Choi et al., 2005 (https://doi.org/10.1038/nmeth765)	FRT flanked gentamycin acetyltransferase antibiotic resistance cassette	019 - 020	Amp, Gm		GTGGGGCCCACTGCATCCACCCCAGTACATTAAAAACGTCCGCAATGTGTTATTAAGTTGTCTAAGCGTCAATTTGTTTACACCACAATATATCCTGCCACCAGCCAGCCAACAGCTCCCCGACCGGCAGCTCGGCACAAAATCACCACTCGATACAGGCAGCCCATCAGTCAGATCAGGATCTCCTTTGCGACGCTCACCGGGCTGGTTGCCCTCGCCGCTGGGCTGGCGGCCGTCTATGGCCCTGCAAACGCGCCAGAAACGCCGTCGAAGCCGTGTGCGAGACACCGCGGCCGCCGGCGTTGTGGATACCTCGCGGAAAACTTGGCCCTCACTGACAGATGAGGGGCGGACGTTGACACTTGAGGGGCCGACTCACCCGGCGCGGCGTTGACAGAT…
pBCC034	recipient	pSEVA211	pLMB426-tagRFP	Thomas Nakano	Modified pSEVA211 with tagRFP between BpiI site as L2 recipient	029 - 030	Kn	pSEVA211 digested with HindIII and EcoRI - tagtagRFP PCR amplified digested with BsaI	TTAATTAAAGCGGATAACAATTTCACACAGGAGGCCGCCTAGGCCGCGGCCGCGCGaatttgccTTgtcttcTTAGTTCAATTTGTGACCTAGCTTGGAAGGTAAGTCGCAATACCTAGCGACGGCGACCTCATGTTGCTCCACGTAAGTTTCTTTGTCTGCTTCTTTTATCCTTTCTAGTCTATGGTCCACATAGTAAACACCAGGCATTTTTAGATTCTTTGCTGGCTTCTTAGACCTATATGTGGTTTTAAAGTTACAGATCAAGTGTCCACCTCCGACTAGCTTAAGGGCCATGTCGGATCTACCTTCTAAACCTCCGTCGGCAGGGTACAACATTTCAGTATTAGCTTCCCAACCTAGTGTTTTCTTCTGCATAACTGGTCCGTTACTAGGGAA…
pBCC055	far-red-FP-BpiImut	pBCC029	pLM426_tagfar-red-FP	Thomas Nakano	Fluorescent marker, pTAC:far-red-FP	037 - 038 - 039 - 040 - 041 - 042	Amp	BpiI sites replaced - BackBone, PCR amplified - InFusion Ligated	GTGGGGCCCACTGCATCCACCCCAGTACATTAAAAACGTCCGCAATGTGTTATTAAGTTGTCTAAGCGTCAATTTGTTTACACCACAATATATCCTGCCACCAGCCAGCCAACAGCTCCCCGACCGGCAGCTCGGCACAAAATCACCACTCGATACAGGCAGCCCATCAGTCAGATCAGGATCTCCTTTGCGACGCTCACCGGGCTGGTTGCCCTCGCCGCTGGGCTGGCGGCCGTCTATGGCCCTGCAAACGCGCCAGAAACGCCGTCGAAGCCGTGTGCGAGACACCGCGGCCGCCGGCGTTGTGGATACCTCGCGGAAAACTTGGCCCTCACTGACAGATGAGGGGCGGACGTTGACACTTGAGGGGCCGACTCACCCGGCGCGGCGTTGACAGAT…
pBCC056	AmCyan1-SmaImut	pBCC029	pLM426_tagAmCyan1	Thomas Nakano	Fluorescent marker, pTAC:AmCyan1	037 - 038 - 039 - 043 - 044 - 045	Amp	SmaI sites replaced - BackBone, PCR amplified - InFusion Ligated	GTGGGGCCCACTGCATCCACCCCAGTACATTAAAAACGTCCGCAATGTGTTATTAAGTTGTCTAAGCGTCAATTTGTTTACACCACAATATATCCTGCCACCAGCCAGCCAACAGCTCCCCGACCGGCAGCTCGGCACAAAATCACCACTCGATACAGGCAGCCCATCAGTCAGATCAGGATCTCCTTTGCGACGCTCACCGGGCTGGTTGCCCTCGCCGCTGGGCTGGCGGCCGTCTATGGCCCTGCAAACGCGCCAGAAACGCCGTCGAAGCCGTGTGCGAGACACCGCGGCCGCCGGCGTTGTGGATACCTCGCGGAAAACTTGGCCCTCACTGACAGATGAGGGGCGGACGTTGACACTTGAGGGGCCGACTCACCCGGCGCGGCGTTGACAGAT…
pBCC057	GFP	pBCC029	pLM449	Thomas Nakano	Fluorescent marker, pTAC:GFP	037 - 038 - 039 - 046	Amp	BackBone, PCR amplified - InFusion Ligated	GTGGGGCCCACTGCATCCACCCCAGTACATTAAAAACGTCCGCAATGTGTTATTAAGTTGTCTAAGCGTCAATTTGTTTACACCACAATATATCCTGCCACCAGCCAGCCAACAGCTCCCCGACCGGCAGCTCGGCACAAAATCACCACTCGATACAGGCAGCCCATCAGTCAGATCAGGATCTCCTTTGCGACGCTCACCGGGCTGGTTGCCCTCGCCGCTGGGCTGGCGGCCGTCTATGGCCCTGCAAACGCGCCAGAAACGCCGTCGAAGCCGTGTGCGAGACACCGCGGCCGCCGGCGTTGTGGATACCTCGCGGAAAACTTGGCCCTCACTGACAGATGAGGGGCGGACGTTGACACTTGAGGGGCCGACTCACCCGGCGCGGCGTTGACAGAT…
pBCC058	tagRFP	pBCC029	pLM426_tagRFP	Thomas Nakano	Fluorescent marker, pTAC:tagRFP	037 - 038 - 039 - 047	Amp	BackBone, PCR amplified - InFusion Ligated	GTGGGGCCCACTGCATCCACCCCAGTACATTAAAAACGTCCGCAATGTGTTATTAAGTTGTCTAAGCGTCAATTTGTTTACACCACAATATATCCTGCCACCAGCCAGCCAACAGCTCCCCGACCGGCAGCTCGGCACAAAATCACCACTCGATACAGGCAGCCCATCAGTCAGATCAGGATCTCCTTTGCGACGCTCACCGGGCTGGTTGCCCTCGCCGCTGGGCTGGCGGCCGTCTATGGCCCTGCAAACGCGCCAGAAACGCCGTCGAAGCCGTGTGCGAGACACCGCGGCCGCCGGCGTTGTGGATACCTCGCGGAAAACTTGGCCCTCACTGACAGATGAGGGGCGGACGTTGACACTTGAGGGGCCGACTCACCCGGCGCGGCGTTGACAGAT…
pBCC059	tagBFP-BpiImut	pBCC029	pLM426_tagBFP	Thomas Nakano	Fluorescent marker, pTAC:tagBFP	037 - 038 - 039 - 048 - 049 - 050	Amp	BpiI sites replaced - BackBone, PCR amplified - InFusion Ligated	GTGGGGCCCACTGCATCCACCCCAGTACATTAAAAACGTCCGCAATGTGTTATTAAGTTGTCTAAGCGTCAATTTGTTTACACCACAATATATCCTGCCACCAGCCAGCCAACAGCTCCCCGACCGGCAGCTCGGCACAAAATCACCACTCGATACAGGCAGCCCATCAGTCAGATCAGGATCTCCTTTGCGACGCTCACCGGGCTGGTTGCCCTCGCCGCTGGGCTGGCGGCCGTCTATGGCCCTGCAAACGCGCCAGAAACGCCGTCGAAGCCGTGTGCGAGACACCGCGGCCGCCGGCGTTGTGGATACCTCGCGGAAAACTTGGCCCTCACTGACAGATGAGGGGCGGACGTTGACACTTGAGGGGCCGACTCACCCGGCGCGGCGTTGACAGAT…
pBCC023	L1-DNA_Tag	pBCC27	preassembled DNA barcode	This study	ccdB cassette exchanged for a DNA barcode		Amp	bc005	GTGGGGCCCACTGCATCCACCCCAGTACATTAAAAACGTCCGCAATGTGTTATTAAGTTGTCTAAGCGTCAATTTGTTTACACCACAATATATCCTGCCACCAGCCAGCCAACAGCTCCCCGACCGGCAGCTCGGCACAAAATCACCACTCGATACAGGCAGCCCATCAGTCAGATCAGGATCTCCTTTGCGACGCTCACCGGGCTGGTTGCCCTCGCCGCTGGGCTGGCGGCCGTCTATGGCCCTGCAAACGCGCCAGAAACGCCGTCGAAGCCGTGTGCGAGACACCGCGGCCGCCGGCGTTGTGGATACCTCGCGGAAAACTTGGCCCTCACTGACAGATGAGGGGCGGACGTTGACACTTGAGGGGCCGACTCACCCGGCGCGGCGTTGACAGAT…
pBCC069	L1-DNA_Tag	pBCC27	preassembled DNA barcode	This study	ccdB cassette exchanged for a DNA barcode		Amp	bc057	GTGGGGCCCACTGCATCCACCCCAGTACATTAAAAACGTCCGCAATGTGTTATTAAGTTGTCTAAGCGTCAATTTGTTTACACCACAATATATCCTGCCACCAGCCAGCCAACAGCTCCCCGACCGGCAGCTCGGCACAAAATCACCACTCGATACAGGCAGCCCATCAGTCAGATCAGGATCTCCTTTGCGACGCTCACCGGGCTGGTTGCCCTCGCCGCTGGGCTGGCGGCCGTCTATGGCCCTGCAAACGCGCCAGAAACGCCGTCGAAGCCGTGTGCGAGACACCGCGGCCGCCGGCGTTGTGGATACCTCGCGGAAAACTTGGCCCTCACTGACAGATGAGGGGCGGACGTTGACACTTGAGGGGCCGACTCACCCGGCGCGGCGTTGACAGAT…
pBCC084	L1-DNA_Tag	pBCC27	preassembled DNA barcode	This study	ccdB cassette exchanged for a DNA barcode		Amp	bc072	GTGGGGCCCACTGCATCCACCCCAGTACATTAAAAACGTCCGCAATGTGTTATTAAGTTGTCTAAGCGTCAATTTGTTTACACCACAATATATCCTGCCACCAGCCAGCCAACAGCTCCCCGACCGGCAGCTCGGCACAAAATCACCACTCGATACAGGCAGCCCATCAGTCAGATCAGGATCTCCTTTGCGACGCTCACCGGGCTGGTTGCCCTCGCCGCTGGGCTGGCGGCCGTCTATGGCCCTGCAAACGCGCCAGAAACGCCGTCGAAGCCGTGTGCGAGACACCGCGGCCGCCGGCGTTGTGGATACCTCGCGGAAAACTTGGCCCTCACTGACAGATGAGGGGCGGACGTTGACACTTGAGGGGCCGACTCACCCGGCGCGGCGTTGACAGAT…
pBCC075	L1-DNA_Tag	pBCC27	preassembled DNA barcode	This study	ccdB cassette exchanged for a DNA barcode		Amp	bc063	GTGGGGCCCACTGCATCCACCCCAGTACATTAAAAACGTCCGCAATGTGTTATTAAGTTGTCTAAGCGTCAATTTGTTTACACCACAATATATCCTGCCACCAGCCAGCCAACAGCTCCCCGACCGGCAGCTCGGCACAAAATCACCACTCGATACAGGCAGCCCATCAGTCAGATCAGGATCTCCTTTGCGACGCTCACCGGGCTGGTTGCCCTCGCCGCTGGGCTGGCGGCCGTCTATGGCCCTGCAAACGCGCCAGAAACGCCGTCGAAGCCGTGTGCGAGACACCGCGGCCGCCGGCGTTGTGGATACCTCGCGGAAAACTTGGCCCTCACTGACAGATGAGGGGCGGACGTTGACACTTGAGGGGCCGACTCACCCGGCGCGGCGTTGACAGAT…
pBCC077	L1-DNA_Tag	pBCC27	preassembled DNA barcode	This study	ccdB cassette exchanged for a DNA barcode		Amp	bc065	GTGGGGCCCACTGCATCCACCCCAGTACATTAAAAACGTCCGCAATGTGTTATTAAGTTGTCTAAGCGTCAATTTGTTTACACCACAATATATCCTGCCACCAGCCAGCCAACAGCTCCCCGACCGGCAGCTCGGCACAAAATCACCACTCGATACAGGCAGCCCATCAGTCAGATCAGGATCTCCTTTGCGACGCTCACCGGGCTGGTTGCCCTCGCCGCTGGGCTGGCGGCCGTCTATGGCCCTGCAAACGCGCCAGAAACGCCGTCGAAGCCGTGTGCGAGACACCGCGGCCGCCGGCGTTGTGGATACCTCGCGGAAAACTTGGCCCTCACTGACAGATGAGGGGCGGACGTTGACACTTGAGGGGCCGACTCACCCGGCGCGGCGTTGACAGAT…
pBCC078	L1-DNA_Tag	pBCC27	preassembled DNA barcode	This study	ccdB cassette exchanged for a DNA barcode		Amp	bc066	GTGGGGCCCACTGCATCCACCCCAGTACATTAAAAACGTCCGCAATGTGTTATTAAGTTGTCTAAGCGTCAATTTGTTTACACCACAATATATCCTGCCACCAGCCAGCCAACAGCTCCCCGACCGGCAGCTCGGCACAAAATCACCACTCGATACAGGCAGCCCATCAGTCAGATCAGGATCTCCTTTGCGACGCTCACCGGGCTGGTTGCCCTCGCCGCTGGGCTGGCGGCCGTCTATGGCCCTGCAAACGCGCCAGAAACGCCGTCGAAGCCGTGTGCGAGACACCGCGGCCGCCGGCGTTGTGGATACCTCGCGGAAAACTTGGCCCTCACTGACAGATGAGGGGCGGACGTTGACACTTGAGGGGCCGACTCACCCGGCGCGGCGTTGACAGAT…
pBCC080	L1-DNA_Tag	pBCC27	preassembled DNA barcode	This study	ccdB cassette exchanged for a DNA barcode		Amp	bc068	GTGGGGCCCACTGCATCCACCCCAGTACATTAAAAACGTCCGCAATGTGTTATTAAGTTGTCTAAGCGTCAATTTGTTTACACCACAATATATCCTGCCACCAGCCAGCCAACAGCTCCCCGACCGGCAGCTCGGCACAAAATCACCACTCGATACAGGCAGCCCATCAGTCAGATCAGGATCTCCTTTGCGACGCTCACCGGGCTGGTTGCCCTCGCCGCTGGGCTGGCGGCCGTCTATGGCCCTGCAAACGCGCCAGAAACGCCGTCGAAGCCGTGTGCGAGACACCGCGGCCGCCGGCGTTGTGGATACCTCGCGGAAAACTTGGCCCTCACTGACAGATGAGGGGCGGACGTTGACACTTGAGGGGCCGACTCACCCGGCGCGGCGTTGACAGAT…
pBCC081	L1-DNA_Tag	pBCC27	preassembled DNA barcode	This study	ccdB cassette exchanged for a DNA barcode		Amp	bc069	GTGGGGCCCACTGCATCCACCCCAGTACATTAAAAACGTCCGCAATGTGTTATTAAGTTGTCTAAGCGTCAATTTGTTTACACCACAATATATCCTGCCACCAGCCAGCCAACAGCTCCCCGACCGGCAGCTCGGCACAAAATCACCACTCGATACAGGCAGCCCATCAGTCAGATCAGGATCTCCTTTGCGACGCTCACCGGGCTGGTTGCCCTCGCCGCTGGGCTGGCGGCCGTCTATGGCCCTGCAAACGCGCCAGAAACGCCGTCGAAGCCGTGTGCGAGACACCGCGGCCGCCGGCGTTGTGGATACCTCGCGGAAAACTTGGCCCTCACTGACAGATGAGGGGCGGACGTTGACACTTGAGGGGCCGACTCACCCGGCGCGGCGTTGACAGAT…
Supplementary Table 3
ID	Name	Recipient backbone	Donor	References/sources	Features	Primers	Antibiotic resistance	Comments	Sequence
Level2
pBCC045	L2-Gm-GFP-Kn	pBCC34	pBCC25 , pBCC33 ,pBCC29, pBCC27, pBCC26, pBCC28, pICH41822 (G5)	This study	Tn7R; Gent; GFP; BC-dummy; Tn7L; sacB-L2(Kn)		Kn, Gent, Cm		TTAATTAAAGCGGATAACAATTTCACACAGGAGGCCGCCTAGGCCGCGGCCGCGCGaattTGCCGAATTCGGATCCGGAGGGAGTGTGGGCGGACAATAAAGTCTTAAACTGAACAAAATAGATCTAAACTATGACAATAAAGTCTTAAACTAGACAGAATAGTTGTAAACTGAAATCAGTCCAGTTATGCTGTGAAAAAGCATACTGGACTTTTGTTATGGCTAAAGCAAACTCTTCATTTTCTGAAGTGCAAATTGCCCGTCGTATTAAAGAGGGGCGTGGCGCTGCAAGAATTCAAGCTTGGAGGACTCCTGTTGATAGATCCAGTAATGACCTCAGAACTCCATCTGGATTTGTTCAGAACGCTCGGTTGCCGCCGGGCGTTTTTTATTGGTGAG…
pBCC086	L2-Gm-far-red-FP-Kn	pBCC34	pBCC25 , pBCC33 ,pBCC55, pBCC27, pBCC26, pBCC28, pICH41822 (G5)	This study	Tn7R; Gent; far-red-FP; BC-dummy; Tn7L; sacB-L2(Kn)		Kn, Gent, Cm		TTAATTAAAGCGGATAACAATTTCACACAGGAGGCCGCCTAGGCCGCGGCCGCGCGaattTGCCGAATTCGGATCCGGAGGGAGTGTGGGCGGACAATAAAGTCTTAAACTGAACAAAATAGATCTAAACTATGACAATAAAGTCTTAAACTAGACAGAATAGTTGTAAACTGAAATCAGTCCAGTTATGCTGTGAAAAAGCATACTGGACTTTTGTTATGGCTAAAGCAAACTCTTCATTTTCTGAAGTGCAAATTGCCCGTCGTATTAAAGAGGGGCGTGGCGCTGCAAGAATTCAAGCTTGGAGGACTCCTGTTGATAGATCCAGTAATGACCTCAGAACTCCATCTGGATTTGTTCAGAACGCTCGGTTGCCGCCGGGCGTTTTTTATTGGTGAG…
pBCC087	L2-Gm-AmCyan1-Kn	pBCC34	pBCC25, pBCC33, pBCC56, pBCC27, pBCC26, pBCC28, pICH41822 (G5)	This study	Tn7R; Gent; AmCyan1; BC-dummy; Tn7L; sacB-L2(Kn)		Kn, Gent, Cm		TTAATTAAAGCGGATAACAATTTCACACAGGAGGCCGCCTAGGCCGCGGCCGCGCGaattTGCCGAATTCGGATCCGGAGGGAGTGTGGGCGGACAATAAAGTCTTAAACTGAACAAAATAGATCTAAACTATGACAATAAAGTCTTAAACTAGACAGAATAGTTGTAAACTGAAATCAGTCCAGTTATGCTGTGAAAAAGCATACTGGACTTTTGTTATGGCTAAAGCAAACTCTTCATTTTCTGAAGTGCAAATTGCCCGTCGTATTAAAGAGGGGCGTGGCGCTGCAAGAATTCAAGCTTGGAGGACTCCTGTTGATAGATCCAGTAATGACCTCAGAACTCCATCTGGATTTGTTCAGAACGCTCGGTTGCCGCCGGGCGTTTTTTATTGGTGAG…
pBCC088	L2-Gm-tagRFP-Kn	pBCC34	pBCC25 , pBCC33 ,pBCC58, pBCC27, pBCC26, pBCC28, pICH41822 (G5)	This study	Tn7R; Gent; tagRFP; BC-dummy; Tn7L; sacB-L2(Kn)		Kn, Gent, Cm		TTAATTAAAGCGGATAACAATTTCACACAGGAGGCCGCCTAGGCCGCGGCCGCGCGaattTGCCGAATTCGGATCCGGAGGGAGTGTGGGCGGACAATAAAGTCTTAAACTGAACAAAATAGATCTAAACTATGACAATAAAGTCTTAAACTAGACAGAATAGTTGTAAACTGAAATCAGTCCAGTTATGCTGTGAAAAAGCATACTGGACTTTTGTTATGGCTAAAGCAAACTCTTCATTTTCTGAAGTGCAAATTGCCCGTCGTATTAAAGAGGGGCGTGGCGCTGCAAGAATTCAAGCTTGGAGGACTCCTGTTGATAGATCCAGTAATGACCTCAGAACTCCATCTGGATTTGTTCAGAACGCTCGGTTGCCGCCGGGCGTTTTTTATTGGTGAG…
pBCC089	L2-Gm-tagBFP-Kn	pBCC34	pBCC25 , pBCC33 ,pBCC59, pBCC27, pBCC26, pBCC28, pICH41822 (G5)	This study	Tn7R; Gent;tagBFP; BC-dummy; Tn7L; sacB-L2(Kn)		Kn, Gent, Cm		TTAATTAAAGCGGATAACAATTTCACACAGGAGGCCGCCTAGGCCGCGGCCGCGCGaattTGCCGAATTCGGATCCGGAGGGAGTGTGGGCGGACAATAAAGTCTTAAACTGAACAAAATAGATCTAAACTATGACAATAAAGTCTTAAACTAGACAGAATAGTTGTAAACTGAAATCAGTCCAGTTATGCTGTGAAAAAGCATACTGGACTTTTGTTATGGCTAAAGCAAACTCTTCATTTTCTGAAGTGCAAATTGCCCGTCGTATTAAAGAGGGGCGTGGCGCTGCAAGAATTCAAGCTTGGAGGACTCCTGTTGATAGATCCAGTAATGACCTCAGAACTCCATCTGGATTTGTTCAGAACGCTCGGTTGCCGCCGGGCGTTTTTTATTGGTGAG…
pBCC090	L2-Gm-GFP-Kn	pBCC34	pBCC25 , pBCC33 ,pBCC57, pBCC27, pBCC26, pBCC28, pICH41822 (G5)	This study	Tn7R; Gent; GFP; BC-dummy; Tn7L; sacB-L2(Kn)		Kn, Gent, Cm		TTAATTAAAGCGGATAACAATTTCACACAGGAGGCCGCCTAGGCCGCGGCCGCGCGaattTGCCGAATTCGGATCCGGAGGGAGTGTGGGCGGACAATAAAGTCTTAAACTGAACAAAATAGATCTAAACTATGACAATAAAGTCTTAAACTAGACAGAATAGTTGTAAACTGAAATCAGTCCAGTTATGCTGTGAAAAAGCATACTGGACTTTTGTTATGGCTAAAGCAAACTCTTCATTTTCTGAAGTGCAAATTGCCCGTCGTATTAAAGAGGGGCGTGGCGCTGCAAGAATTCAAGCTTGGAGGACTCCTGTTGATAGATCCAGTAATGACCTCAGAACTCCATCTGGATTTGTTCAGAACGCTCGGTTGCCGCCGGGCGTTTTTTATTGGTGAG…
pBCC091	L2-Tc-far-red-FP-Kn	pBCC34	pBCC25 , pBCC30 ,pBCC55, pBCC27, pBCC26, pBCC28, pICH41822 (G5)	This study	Tn7R; Tetra; far-red-FP; BC-dummy; Tn7L; sacB-L2(Kn)		Kn, Tc, Cm		TTAATTAAAGCGGATAACAATTTCACACAGGAGGCCGCCTAGGCCGCGGCCGCGCGaattTGCCGAATTCGGATCCGGAGGGAGTGTGGGCGGACAATAAAGTCTTAAACTGAACAAAATAGATCTAAACTATGACAATAAAGTCTTAAACTAGACAGAATAGTTGTAAACTGAAATCAGTCCAGTTATGCTGTGAAAAAGCATACTGGACTTTTGTTATGGCTAAAGCAAACTCTTCATTTTCTGAAGTGCAAATTGCCCGTCGTATTAAAGAGGGGCGTGGCGCTGCAAGAATTCAAGCTTGGAGGACTCCTGTTGATAGATCCAGTAATGACCTCAGAACTCCATCTGGATTTGTTCAGAACGCTCGGTTGCCGCCGGGCGTTTTTTATTGGTGAG…
pBCC092	L2-Tc-AmCyan1-Kn	pBCC34	pBCC25, pBCC30, pBCC56, pBCC27, pBCC26, pBCC28, pICH41822 (G5)	This study	Tn7R; Tetra; AmCyan1; BC-dummy; Tn7L; sacB-L2(Kn)		Kn, Tc, Cm		TTAATTAAAGCGGATAACAATTTCACACAGGAGGCCGCCTAGGCCGCGGCCGCGCGaattTGCCGAATTCGGATCCGGAGGGAGTGTGGGCGGACAATAAAGTCTTAAACTGAACAAAATAGATCTAAACTATGACAATAAAGTCTTAAACTAGACAGAATAGTTGTAAACTGAAATCAGTCCAGTTATGCTGTGAAAAAGCATACTGGACTTTTGTTATGGCTAAAGCAAACTCTTCATTTTCTGAAGTGCAAATTGCCCGTCGTATTAAAGAGGGGCGTGGCGCTGCAAGAATTCAAGCTTGGAGGACTCCTGTTGATAGATCCAGTAATGACCTCAGAACTCCATCTGGATTTGTTCAGAACGCTCGGTTGCCGCCGGGCGTTTTTTATTGGTGAG…
pBCC093	L2-Tc-tagRFP-Kn	pBCC34	pBCC25 , pBCC30 ,pBCC58, pBCC27, pBCC26, pBCC28, pICH41822 (G5)	This study	Tn7R; Tetra; tagRFP; BC-dummy; Tn7L; sacB-L2(Kn)		Kn, Tc, Cm		TTAATTAAAGCGGATAACAATTTCACACAGGAGGCCGCCTAGGCCGCGGCCGCGCGaattTGCCGAATTCGGATCCGGAGGGAGTGTGGGCGGACAATAAAGTCTTAAACTGAACAAAATAGATCTAAACTATGACAATAAAGTCTTAAACTAGACAGAATAGTTGTAAACTGAAATCAGTCCAGTTATGCTGTGAAAAAGCATACTGGACTTTTGTTATGGCTAAAGCAAACTCTTCATTTTCTGAAGTGCAAATTGCCCGTCGTATTAAAGAGGGGCGTGGCGCTGCAAGAATTCAAGCTTGGAGGACTCCTGTTGATAGATCCAGTAATGACCTCAGAACTCCATCTGGATTTGTTCAGAACGCTCGGTTGCCGCCGGGCGTTTTTTATTGGTGAG…
pBCC095	L2-Kn-GFP-Kn	pBCC34	pBCC25 , pBCC32 ,pBCC57, pBCC27, pBCC26, pBCC28, pICH41822 (G5)	This study	Tn7R; Kn; GFP; BC-dummy; Tn7L; sacB-L2(Kn)		Kn, Cm		TTAATTAAAGCGGATAACAATTTCACACAGGAGGCCGCCTAGGCCGCGGCCGCGCGaattTGCCGAATTCGGATCCGGAGGGAGTGTGGGCGGACAATAAAGTCTTAAACTGAACAAAATAGATCTAAACTATGACAATAAAGTCTTAAACTAGACAGAATAGTTGTAAACTGAAATCAGTCCAGTTATGCTGTGAAAAAGCATACTGGACTTTTGTTATGGCTAAAGCAAACTCTTCATTTTCTGAAGTGCAAATTGCCCGTCGTATTAAAGAGGGGCGTGGCGCTGCAAGAATTCAAGCTTGGAGGACTCCTGTTGATAGATCCAGTAATGACCTCAGAACTCCATCTGGATTTGTTCAGAACGCTCGGTTGCCGCCGGGCGTTTTTTATTGGTGAG…
pBCC096	L2-Tc-GFP-Kn	pBCC34	pBCC25 , pBCC30 ,pBCC57, pBCC27, pBCC26, pBCC28, pICH41822 (G5)	This study	Tn7R; Tetra; GFP; BC-dummy; Tn7L; sacB-L2(Kn)		Kn, Tc, Cm		TTAATTAAAGCGGATAACAATTTCACACAGGAGGCCGCCTAGGCCGCGGCCGCGCGaattTGCCGAATTCGGATCCGGAGGGAGTGTGGGCGGACAATAAAGTCTTAAACTGAACAAAATAGATCTAAACTATGACAATAAAGTCTTAAACTAGACAGAATAGTTGTAAACTGAAATCAGTCCAGTTATGCTGTGAAAAAGCATACTGGACTTTTGTTATGGCTAAAGCAAACTCTTCATTTTCTGAAGTGCAAATTGCCCGTCGTATTAAAGAGGGGCGTGGCGCTGCAAGAATTCAAGCTTGGAGGACTCCTGTTGATAGATCCAGTAATGACCTCAGAACTCCATCTGGATTTGTTCAGAACGCTCGGTTGCCGCCGGGCGTTTTTTATTGGTGAG…
pBCC097	L2-Tc-tagBFP-Kn	pBCC34	pBCC25 , pBCC30 ,pBCC59, pBCC27, pBCC26, pBCC28, pICH41822 (G5)	This study	Tn7R; Tetra; tagBFP; BC-dummy; Tn7L; sacB-L2(Kn)		Kn, Tc, Cm		TTAATTAAAGCGGATAACAATTTCACACAGGAGGCCGCCTAGGCCGCGGCCGCGCGaattTGCCGAATTCGGATCCGGAGGGAGTGTGGGCGGACAATAAAGTCTTAAACTGAACAAAATAGATCTAAACTATGACAATAAAGTCTTAAACTAGACAGAATAGTTGTAAACTGAAATCAGTCCAGTTATGCTGTGAAAAAGCATACTGGACTTTTGTTATGGCTAAAGCAAACTCTTCATTTTCTGAAGTGCAAATTGCCCGTCGTATTAAAGAGGGGCGTGGCGCTGCAAGAATTCAAGCTTGGAGGACTCCTGTTGATAGATCCAGTAATGACCTCAGAACTCCATCTGGATTTGTTCAGAACGCTCGGTTGCCGCCGGGCGTTTTTTATTGGTGAG…
pBCC098	L2-Kn-AmCyan1-Kn	pBCC34	pBCC25, pBCC32, pBCC56, pBCC27, pBCC26, pBCC28, pICH41822 (G5)	This study	Tn7R; Kana; AmCyan1; BC-dummy; Tn7L; sacB-L2(Kn)		Kn, Cm		TTAATTAAAGCGGATAACAATTTCACACAGGAGGCCGCCTAGGCCGCGGCCGCGCGaattTGCCGAATTCGGATCCGGAGGGAGTGTGGGCGGACAATAAAGTCTTAAACTGAACAAAATAGATCTAAACTATGACAATAAAGTCTTAAACTAGACAGAATAGTTGTAAACTGAAATCAGTCCAGTTATGCTGTGAAAAAGCATACTGGACTTTTGTTATGGCTAAAGCAAACTCTTCATTTTCTGAAGTGCAAATTGCCCGTCGTATTAAAGAGGGGCGTGGCGCTGCAAGAATTCAAGCTTGGAGGACTCCTGTTGATAGATCCAGTAATGACCTCAGAACTCCATCTGGATTTGTTCAGAACGCTCGGTTGCCGCCGGGCGTTTTTTATTGGTGAG…
pBCC099	L2-Kn-tagRFP-Kn	pBCC34	pBCC25 , pBCC32 ,pBCC58, pBCC27, pBCC26, pBCC28, pICH41822 (G5)	This study	Tn7R; Kana; tagRFP; BC-dummy; Tn7L; sacB-L2(Kn)		Kn, Cm		TTAATTAAAGCGGATAACAATTTCACACAGGAGGCCGCCTAGGCCGCGGCCGCGCGaattTGCCGAATTCGGATCCGGAGGGAGTGTGGGCGGACAATAAAGTCTTAAACTGAACAAAATAGATCTAAACTATGACAATAAAGTCTTAAACTAGACAGAATAGTTGTAAACTGAAATCAGTCCAGTTATGCTGTGAAAAAGCATACTGGACTTTTGTTATGGCTAAAGCAAACTCTTCATTTTCTGAAGTGCAAATTGCCCGTCGTATTAAAGAGGGGCGTGGCGCTGCAAGAATTCAAGCTTGGAGGACTCCTGTTGATAGATCCAGTAATGACCTCAGAACTCCATCTGGATTTGTTCAGAACGCTCGGTTGCCGCCGGGCGTTTTTTATTGGTGAG…
pBCC100	L2-Kn-far-red-FP-Kn	pBCC34	pBCC25 , pBCC32 ,pBCC55, pBCC27, pBCC26, pBCC28, pICH41822 (G5)	This study	Tn7R; Kana; far-red-FP; BC-dummy; Tn7L; sacB-L2(Kn)		Kn, Cm		TTAATTAAAGCGGATAACAATTTCACACAGGAGGCCGCCTAGGCCGCGGCCGCGCGaattTGCCGAATTCGGATCCGGAGGGAGTGTGGGCGGACAATAAAGTCTTAAACTGAACAAAATAGATCTAAACTATGACAATAAAGTCTTAAACTAGACAGAATAGTTGTAAACTGAAATCAGTCCAGTTATGCTGTGAAAAAGCATACTGGACTTTTGTTATGGCTAAAGCAAACTCTTCATTTTCTGAAGTGCAAATTGCCCGTCGTATTAAAGAGGGGCGTGGCGCTGCAAGAATTCAAGCTTGGAGGACTCCTGTTGATAGATCCAGTAATGACCTCAGAACTCCATCTGGATTTGTTCAGAACGCTCGGTTGCCGCCGGGCGTTTTTTATTGGTGAG…
pBCC101	L2-Kn-tagBFP-Kn	pBCC34	pBCC25 , pBCC32 ,pBCC59, pBCC27, pBCC26, pBCC28, pICH41822 (G5)	This study	Tn7R; Kana; tagBFP; BC-dummy; Tn7L; sacB-L2(Kn)		Kn, Cm		TTAATTAAAGCGGATAACAATTTCACACAGGAGGCCGCCTAGGCCGCGGCCGCGCGaattTGCCGAATTCGGATCCGGAGGGAGTGTGGGCGGACAATAAAGTCTTAAACTGAACAAAATAGATCTAAACTATGACAATAAAGTCTTAAACTAGACAGAATAGTTGTAAACTGAAATCAGTCCAGTTATGCTGTGAAAAAGCATACTGGACTTTTGTTATGGCTAAAGCAAACTCTTCATTTTCTGAAGTGCAAATTGCCCGTCGTATTAAAGAGGGGCGTGGCGCTGCAAGAATTCAAGCTTGGAGGACTCCTGTTGATAGATCCAGTAATGACCTCAGAACTCCATCTGGATTTGTTCAGAACGCTCGGTTGCCGCCGGGCGTTTTTTATTGGTGAG…
pBCC102	L2-SpSm-AmCyan1-Kn	pBCC34	pBCC25 , pBCC31 ,pBCC56, pBCC27, pBCC26, pBCC28, pICH41822 (G5)	This study	Tn7R; Spec; AmCyan1; BC-dummy; Tn7L; sacB-L2(Kn)		Kn, Sp, Sm, Cm		TTAATTAAAGCGGATAACAATTTCACACAGGAGGCCGCCTAGGCCGCGGCCGCGCGaattTGCCGAATTCGGATCCGGAGGGAGTGTGGGCGGACAATAAAGTCTTAAACTGAACAAAATAGATCTAAACTATGACAATAAAGTCTTAAACTAGACAGAATAGTTGTAAACTGAAATCAGTCCAGTTATGCTGTGAAAAAGCATACTGGACTTTTGTTATGGCTAAAGCAAACTCTTCATTTTCTGAAGTGCAAATTGCCCGTCGTATTAAAGAGGGGCGTGGCGCTGCAAGAATTCAAGCTTGGAGGACTCCTGTTGATAGATCCAGTAATGACCTCAGAACTCCATCTGGATTTGTTCAGAACGCTCGGTTGCCGCCGGGCGTTTTTTATTGGTGAG…
pBCC103	L2-SpSm-GFP-Kn	pBCC34	pBCC25 , pBCC31 ,pBCC57, pBCC27, pBCC26, pBCC28, pICH41822 (G5)	This study	Tn7R; SpSm; GFP; BC-dummy; Tn7L; sacB-L2(Kn)		Kn, Sp, Sm, Cm		TTAATTAAAGCGGATAACAATTTCACACAGGAGGCCGCCTAGGCCGCGGCCGCGCGaattTGCCGAATTCGGATCCGGAGGGAGTGTGGGCGGACAATAAAGTCTTAAACTGAACAAAATAGATCTAAACTATGACAATAAAGTCTTAAACTAGACAGAATAGTTGTAAACTGAAATCAGTCCAGTTATGCTGTGAAAAAGCATACTGGACTTTTGTTATGGCTAAAGCAAACTCTTCATTTTCTGAAGTGCAAATTGCCCGTCGTATTAAAGAGGGGCGTGGCGCTGCAAGAATTCAAGCTTGGAGGACTCCTGTTGATAGATCCAGTAATGACCTCAGAACTCCATCTGGATTTGTTCAGAACGCTCGGTTGCCGCCGGGCGTTTTTTATTGGTGAG…
pBCC104	L2-SpSm-far-red-FP-Kn	pBCC34	pBCC25 , pBCC31 ,pBCC55, pBCC27, pBCC26, pBCC28, pICH41822 (G5)	This study	Tn7R; SpSm; far-red-FP; BC-dummy; Tn7L; sacB-L2(Kn)		Kn, Sp, Sm, Cm		TTAATTAAAGCGGATAACAATTTCACACAGGAGGCCGCCTAGGCCGCGGCCGCGCGaattTGCCGAATTCGGATCCGGAGGGAGTGTGGGCGGACAATAAAGTCTTAAACTGAACAAAATAGATCTAAACTATGACAATAAAGTCTTAAACTAGACAGAATAGTTGTAAACTGAAATCAGTCCAGTTATGCTGTGAAAAAGCATACTGGACTTTTGTTATGGCTAAAGCAAACTCTTCATTTTCTGAAGTGCAAATTGCCCGTCGTATTAAAGAGGGGCGTGGCGCTGCAAGAATTCAAGCTTGGAGGACTCCTGTTGATAGATCCAGTAATGACCTCAGAACTCCATCTGGATTTGTTCAGAACGCTCGGTTGCCGCCGGGCGTTTTTTATTGGTGAG…
pBCC105	L2-SpSm-tagRFP-Kn	pBCC34	pBCC25 , pBCC31 ,pBCC58, pBCC27, pBCC26, pBCC28, pICH41822 (G5)	This study	Tn7R; SpSm; tagRFP; BC-dummy; Tn7L; sacB-L2(Kn)		Kn, Sp, Sm, Cm		TTAATTAAAGCGGATAACAATTTCACACAGGAGGCCGCCTAGGCCGCGGCCGCGCGaattTGCCGAATTCGGATCCGGAGGGAGTGTGGGCGGACAATAAAGTCTTAAACTGAACAAAATAGATCTAAACTATGACAATAAAGTCTTAAACTAGACAGAATAGTTGTAAACTGAAATCAGTCCAGTTATGCTGTGAAAAAGCATACTGGACTTTTGTTATGGCTAAAGCAAACTCTTCATTTTCTGAAGTGCAAATTGCCCGTCGTATTAAAGAGGGGCGTGGCGCTGCAAGAATTCAAGCTTGGAGGACTCCTGTTGATAGATCCAGTAATGACCTCAGAACTCCATCTGGATTTGTTCAGAACGCTCGGTTGCCGCCGGGCGTTTTTTATTGGTGAG…
pBCC106	L2-SpSm-tagBFP-Kn	pBCC34	pBCC25 , pBCC31 ,pBCC59, pBCC27, pBCC26, pBCC28, pICH41822 (G5)	This study	Tn7R; SpSm; tagBFP; BC-dummy; Tn7L; sacB-L2(Kn)		Kn, Sp, Sm, Cm		TTAATTAAAGCGGATAACAATTTCACACAGGAGGCCGCCTAGGCCGCGGCCGCGCGaattTGCCGAATTCGGATCCGGAGGGAGTGTGGGCGGACAATAAAGTCTTAAACTGAACAAAATAGATCTAAACTATGACAATAAAGTCTTAAACTAGACAGAATAGTTGTAAACTGAAATCAGTCCAGTTATGCTGTGAAAAAGCATACTGGACTTTTGTTATGGCTAAAGCAAACTCTTCATTTTCTGAAGTGCAAATTGCCCGTCGTATTAAAGAGGGGCGTGGCGCTGCAAGAATTCAAGCTTGGAGGACTCCTGTTGATAGATCCAGTAATGACCTCAGAACTCCATCTGGATTTGTTCAGAACGCTCGGTTGCCGCCGGGCGTTTTTTATTGGTGAG…
all pICHxxx plasmids are part of Weber et al., 2011 (https://doi.org/10.1371/journal.pone.0016765)

## Sheet: Supplementary Table 4 pBC
Supplementary Table 4
ID	Name	Recipient backbone	Donor	Barcode	Antibiotic reistance	Fluorescent marker	E. coli	Tagged strain
MoBacTag for the strains in this study
pBC047	L2V2_Gent_GFP_bc074	pBCC045	preassembled DNA barcode (BC)	bc074	Kn, Gm	GFP	BW29427	Root179
pBC048	L2V2_Gent_GFP_bc075	pBCC045	preassembled DNA barcode (BC)	bc075	Kn, Gm	GFP	BW29427	WCS417r
pBC054	L2V2_Gent_GFP_bc081	pBCC045	preassembled DNA barcode (BC)	bc081	Kn, Gm	GFP	BW29427	LjRoot240
pBC055	L2V2_Gent_GFP_bc082	pBCC045	preassembled DNA barcode (BC)	bc082	Kn, Gm	GFP	BW29427	Root708
pBC057	L2V2_Gent_GFP_bc084	pBCC045	preassembled DNA barcode (BC)	bc084	Kn, Gm	GFP	BW29427	Root13E
pBC058	L2V2_Gent_GFP_bc085	pBCC045	preassembled DNA barcode (BC)	bc085	Kn, Gm	GFP	BW29427	LjR239
pBC059	L2V2_Gent_GFP_bc086	pBCC045	preassembled DNA barcode (BC)	bc086	Kn, Gm	GFP	BW29427	Root13A
pBC060	L2V2_Gent_GFP_bc087	pBCC045	preassembled DNA barcode (BC)	bc087	Kn, Gm	GFP	BW29427	Root13C
pBC061	L2V2_Gent_GFP_bc088	pBCC045	preassembled DNA barcode (BC)	bc088	Kn, Gm	GFP	BW29427	Root13D
pBC062	L2V2_Gent_far-red-FP_bc089	pBCC086	preassembled DNA barcode (BC)	bc089	Kn, Gm	far-red-FP	BW29427	Root179
pBC063	L2V2_Gent_mPlum_bc090	pBCC086	preassembled DNA barcode (BC)	bc090	Kn, Gm	far-red-FP	BW29427	Root1203
pBC064	L2V2_Gent_far-red-FP_bc091	pBCC086	preassembled DNA barcode (BC)	bc091	Kn, Gm	far-red-FP	BW29427	Root13D
pBC065	L2V2_Gent_mPlum_bc092	pBCC086	preassembled DNA barcode (BC)	bc092	Kn, Gm	far-red-FP	BW29427	Root149
pBC066	L2V2_Gent_far-red-FP_bc093	pBCC086	preassembled DNA barcode (BC)	bc093	Kn, Gm	far-red-FP	BW29427	Root13D
pBC067	L2V2_Gent_far-red-FP_bc094	pBCC086	preassembled DNA barcode (BC)	bc094	Kn, Gm	far-red-FP	BW29427	Root13D
pBC068	L2V2_Gent_RFP_bc095	pBCC088	preassembled DNA barcode (BC)	bc095	Kn, Gm	tagRFP	BW29427	LjRoot104
pBC069	L2V2_Gent_tagRFP_bc096	pBCC088	preassembled DNA barcode (BC)	bc096	Kn, Gm	tagRFP	BW29427	Root179
pBC073	L2V2_Gent_RFP_bc100	pBCC088	preassembled DNA barcode (BC)	bc100	Kn, Gm	tagRFP	BW29427	LjRoot98
pBC078	L2V2_Gent_tagRFP_bc104	pBCC088	preassembled DNA barcode (BC)	bc104	Kn, Gm	tagRFP	BW29427	Root13D
pBC089	L2V2_Gent_tagRFP_bc116	pBCC088	preassembled DNA barcode (BC)	bc116	Kn, Gm	tagRFP	BW29427	WCS417r mob10
pBC090	L2V2_Gent_RFP_bc117	pBCC088	preassembled DNA barcode (BC)	bc117	Kn, Gm	tagRFP	BW29427	Leaf131
pBC092	L2V2_Gent_tagRFP_bc119	pBCC088	preassembled DNA barcode (BC)	bc119	Kn, Gm	tagRFP	BW29427	WCS358
pBC093	L2V2_Gent_GFP_bc120	pBCC090	preassembled DNA barcode (BC)	bc120	Kn, Gm	GFP	BW29427	WCS358 pqqF
pBC097	L2V2_Gent_GFP_bc124	pBCC090	preassembled DNA barcode (BC)	bc124	Kn, Gm	GFP	BW29427	Root559
pBC098	L2V2_Gent_GFP_bc125	pBCC090	preassembled DNA barcode (BC)	bc125	Kn, Gm	GFP	BW29427	Root630
pBC106	L2V2_Gent_mPlum_bc133	pBCC086	preassembled DNA barcode (BC)	bc133	Kn, Gm	far-red-FP	BW29427	Soil772
pBC124	L2V2_Kana_GFP_bc151	pBCC095	preassembled DNA barcode (BC)	bc151	Kn	GFP	BW29427	Leaf326
pBC163	L2V2_Gent_AmCyan1_bc190	pBCC087	preassembled DNA barcode (BC)	bc190	Kn, Gm	AmCyan1	BW29427	WCS358 cyoB
pBC186	L2V2_Kana_GFP_bc213	pBCC095	preassembled DNA barcode (BC)	bc213	Kn	GFP	BW29427	Root83
pBC187	L2V2_Kana_GFP_bc214	pBCC095	preassembled DNA barcode (BC)	bc214	Kn	GFP	BW29427	Root68
Supplementary Table 4
ID	Name	Recipient backbone	Donor	Barcode	Antibiotic reistance	Fluorescent marker	E. coli	Tagged strain
MoBacTag plasmid available (ordered by antibiotic resistance)
pBC069	L2V2_Gent_tagRFP_bc096	pBCC088	preassembled DNA barcode (BC)	bc096	Kn, Gm	tagRFP	BW29427
pBC070	L2V2_Gent_tagRFP_bc097	pBCC088	preassembled DNA barcode (BC)	bc097	Kn, Gm	tagRFP	BW29427
pBC071	L2V2_Gent_tagRFP_bc098	pBCC088	preassembled DNA barcode (BC)	bc098	Kn, Gm	tagRFP	BW29427
pBC072	L2V2_Gent_tagRFP_bc099	pBCC088	preassembled DNA barcode (BC)	bc099	Kn, Gm	tagRFP	BW29427
pBC073	L2V2_Gent_tagRFP_bc100	pBCC088	preassembled DNA barcode (BC)	bc100	Kn, Gm	tagRFP	BW29427
pBC079	L2V2_Gent_GFP_bc106	pBCC090	preassembled DNA barcode (BC)	bc106	Kn, Gm	GFP	BW29427
pBC080	L2V2_Gent_GFP_bc107	pBCC090	preassembled DNA barcode (BC)	bc107	Kn, Gm	GFP	BW29427
pBC081	L2V2_Gent_GFP_bc108	pBCC090	preassembled DNA barcode (BC)	bc108	Kn, Gm	GFP	BW29427
pBC082	L2V2_Gent_GFP_bc109	pBCC090	preassembled DNA barcode (BC)	bc109	Kn, Gm	GFP	BW29427
pBC083	L2V2_Gent_GFP_bc110	pBCC090	preassembled DNA barcode (BC)	bc110	Kn, Gm	GFP	BW29427
pBC104	L2V2_Gent_far-red-FP_bc131	pBCC086	preassembled DNA barcode (BC)	bc131	Kn, Gm	far-red-FP	BW29427
pBC105	L2V2_Gent_far-red-FP_bc132	pBCC086	preassembled DNA barcode (BC)	bc132	Kn, Gm	far-red-FP	BW29427
pBC106	L2V2_Gent_far-red-FP_bc133	pBCC086	preassembled DNA barcode (BC)	bc133	Kn, Gm	far-red-FP	BW29427
pBC107	L2V2_Gent_far-red-FP_bc134	pBCC086	preassembled DNA barcode (BC)	bc134	Kn, Gm	far-red-FP	BW29427
pBC108	L2V2_Gent_far-red-FP_bc135	pBCC086	preassembled DNA barcode (BC)	bc135	Kn, Gm	far-red-FP	BW29427
pBC160	L2V2_Gent_AmCyan1_bc187	pBCC087	preassembled DNA barcode (BC)	bc187	Kn, Gm	AmCyan1	BW29427
pBC161	L2V2_Gent_AmCyan1_bc188	pBCC087	preassembled DNA barcode (BC)	bc188	Kn, Gm	AmCyan1	BW29427
pBC162	L2V2_Gent_AmCyan1_bc189	pBCC087	preassembled DNA barcode (BC)	bc189	Kn, Gm	AmCyan1	BW29427
pBC124	L2V2_Kana_GFP_bc151	pBCC095	preassembled DNA barcode (BC)	bc151	Kn	GFP	BW29427
pBC125	L2V2_Kana_GFP_bc152	pBCC095	preassembled DNA barcode (BC)	bc152	Kn	GFP	BW29427
pBC126	L2V2_Kana_GFP_bc153	pBCC095	preassembled DNA barcode (BC)	bc153	Kn	GFP	BW29427
pBC127	L2V2_Kana_tagRFP_bc154	pBCC099	preassembled DNA barcode (BC)	bc154	Kn	tagRFP	BW29427
pBC128	L2V2_Kana_tagRFP_bc155	pBCC099	preassembled DNA barcode (BC)	bc155	Kn	tagRFP	BW29427
pBC129	L2V2_Kana_tagRFP_bc156	pBCC099	preassembled DNA barcode (BC)	bc156	Kn	tagRFP	BW29427
pBC130	L2V2_Kana_far-red-FP_bc157	pBCC100	preassembled DNA barcode (BC)	bc157	Kn	far-red-FP	BW29427
pBC131	L2V2_Kana_far-red-FP_bc158	pBCC100	preassembled DNA barcode (BC)	bc158	Kn	far-red-FP	BW29427
Supplementary Table 4
ID	Name	Recipient backbone	Donor	Barcode	Antibiotic reistance	Fluorescent marker	E. coli	Tagged strain
pBC132	L2V2_Kana_tagBFP_bc159	pBCC101	preassembled DNA barcode (BC)	bc159	Kn	tagBFP	BW29427
pBC133	L2V2_Kana_tagBFP_bc160	pBCC101	preassembled DNA barcode (BC)	bc160	Kn	tagBFP	BW29427
pBC134	L2V2_Kana_tagBFP_bc161	pBCC101	preassembled DNA barcode (BC)	bc161	Kn	tagBFP	BW29427
pBC135	L2V2_Kana_tagBFP_bc162	pBCC101	preassembled DNA barcode (BC)	bc162	Kn	tagBFP	BW29427
pBC142	L2V2_Spec_far-red-FP_bc169	pBCC104	preassembled DNA barcode (BC)	bc169	Kn, Sp, Sm	far-red-FP	BW29427
pBC143	L2V2_Spec_far-red-FP_bc170	pBCC104	preassembled DNA barcode (BC)	bc170	Kn, Sp, Sm	far-red-FP	BW29427
pBC144	L2V2_Spec_far-red-FP_bc171	pBCC104	preassembled DNA barcode (BC)	bc171	Kn, Sp, Sm	far-red-FP	BW29427
pBC145	L2V2_Spec_far-red-FP_bc172	pBCC104	preassembled DNA barcode (BC)	bc172	Kn, Sp, Sm	far-red-FP	BW29427
pBC146	L2V2_Spec_tagRFP_bc173	pBCC105	preassembled DNA barcode (BC)	bc173	Kn, Sp, Sm	tagRFP	BW29427
pBC147	L2V2_Spec_tagRFP_bc174	pBCC105	preassembled DNA barcode (BC)	bc174	Kn, Sp, Sm	tagRFP	BW29427
pBC148	L2V2_Spec_tagRFP_bc175	pBCC105	preassembled DNA barcode (BC)	bc175	Kn, Sp, Sm	tagRFP	BW29427
pBC149	L2V2_Spec_tagRFP_bc176	pBCC105	preassembled DNA barcode (BC)	bc176	Kn, Sp, Sm	tagRFP	BW29427
pBC150	L2V2_Spec_tagRFP_bc177	pBCC105	preassembled DNA barcode (BC)	bc177	Kn, Sp, Sm	tagRFP	BW29427
pBC151	L2V2_Spec_tagRFP_bc178	pBCC105	preassembled DNA barcode (BC)	bc178	Kn, Sp, Sm	tagRFP	BW29427
pBC152	L2V2_Spec_tagRFP_bc179	pBCC105	preassembled DNA barcode (BC)	bc179	Kn, Sp, Sm	tagRFP	BW29427
pBC153	L2V2_Spec_tagBFP_bc180	pBCC106	preassembled DNA barcode (BC)	bc180	Kn, Sp, Sm	tagBFP	BW29427
pBC154	L2V2_Spec_tagBFP_bc181	pBCC106	preassembled DNA barcode (BC)	bc181	Kn, Sp, Sm	tagBFP	BW29427
pBC155	L2V2_Spec_tagBFP_bc182	pBCC106	preassembled DNA barcode (BC)	bc182	Kn, Sp, Sm	tagBFP	BW29427
pBC156	L2V2_Spec_tagBFP_bc183	pBCC106	preassembled DNA barcode (BC)	bc183	Kn, Sp, Sm	tagBFP	BW29427
pBC157	L2V2_Spec_tagBFP_bc184	pBCC106	preassembled DNA barcode (BC)	bc184	Kn, Sp, Sm	tagBFP	BW29427
pBC113	L2V2_Tc_far-red-FP_bc140	pBCC091	preassembled DNA barcode (BC)	bc140	Kn, Tc	far-red-FP	BW29427
pBC114	L2V2_Tc_far-red-FP_bc141	pBCC091	preassembled DNA barcode (BC)	bc141	Kn, Tc	far-red-FP	BW29427
pBC115	L2V2_Tc_far-red-FP_bc142	pBCC091	preassembled DNA barcode (BC)	bc142	Kn, Tc	far-red-FP	BW29427
pBC116	L2V2_Tc_far-red-FP_bc143	pBCC091	preassembled DNA barcode (BC)	bc143	Kn, Tc	far-red-FP	BW29427
pBC117	L2V2_Tc_GFP_bc144	pBCC096	preassembled DNA barcode (BC)	bc144	Kn, Tc	GFP	BW29427
pBC118	L2V2_Tc_GFP_bc145	pBCC096	preassembled DNA barcode (BC)	bc145	Kn, Tc	GFP	BW29427
pBC119	L2V2_Tc_GFP_bc146	pBCC096	preassembled DNA barcode (BC)	bc146	Kn, Tc	GFP	BW29427
pBC120	L2V2_Tc_GFP_bc147	pBCC096	preassembled DNA barcode (BC)	bc147	Kn, Tc	GFP	BW29427

## Sheet: Supplementary Table 5 MiSeq
Supplementary Table 5
Name	Sequence (5’-3’)	Application/Origin
Oligonucleotides for amplicon sequencing
799F	AACMGGATTAGATACCCKG	Bacterial 16S rRNA V5-V7 - Duran et al., 2018 (https://doi.org/10.1016/j.cell.2018.10.020)
1192R	ACGTCATCCCCACCTTCC	Bacterial 16S rRNA V5-V7 - Duran et al., 2018 (https://doi.org/10.1016/j.cell.2018.10.020)
ITS1F	CTTGGTCATTTAGAGGAAGTAA	Fungal ITS - Duran et al., 2018 (https://doi.org/10.1016/j.cell.2018.10.020)
ITS2R	GCTGCGTTCTTCATCGATGC	Fungal ITS - Duran et al., 2018 (https://doi.org/10.1016/j.cell.2018.10.020)
MoBacTag barcode F	GGGCAATGACAACCAGCATC	MoBacTag barcode specific primers - This Study
MoBacTag barcode R	ACTCCAAGCACAGCCTTCTC	MoBacTag barcode specific primers - This Study
p5-F	CCTTATCAYTTAGAGGAAGGAG	Plant ITS - Cheng et al., 2015 (https://doi.org/10.1111/1755-0998.12438)
p4-R	CCGCTTAKTGATATGCTTAAA	Plant ITS - Cheng et al., 2015 (https://doi.org/10.1111/1755-0998.12438)
WCS358_qPCR1_F	CGCTTGGCGATGATATACAC	This study
WCS358_qPCR1_R	GAATTCAACGAACCGTCTGG	This study
MiSeq oligonucleotides for MoBacTag amplicon sequencing: green are sequence adaptors (P5 or P7), red are barcode sequences and grey is the primer sequence
MoBacTag_1_ F	AATGATACGGCGACCACCGAGATCTACACaaggctagtagacGGGCAATGACAACCAGCATC	MiSeq Forward MoBacTag - This Study
MoBacTag_1_R	CAAGCAGAAGACGGCATACGAGATAATCGTAGCATCaacgctaaccgtaACTCCAAGCACAGCCTTCTC	MiSeq Reverse MoBacTag - This Study
MoBacTag_2_R	CAAGCAGAAGACGGCATACGAGATTTCAGCTATGCTaacgctaaccgtaACTCCAAGCACAGCCTTCTC	MiSeq Reverse MoBacTag - This Study
MoBacTag_3_R	CAAGCAGAAGACGGCATACGAGATGCGAATCATCGAaacgctaaccgtaACTCCAAGCACAGCCTTCTC	MiSeq Reverse MoBacTag - This Study
MoBacTag_4_R	CAAGCAGAAGACGGCATACGAGATGCTATCGGTAGCaacgctaaccgtaACTCCAAGCACAGCCTTCTC	MiSeq Reverse MoBacTag - This Study
MoBacTag_5_R	CAAGCAGAAGACGGCATACGAGATATATGCTCGATCaacgctaaccgtaACTCCAAGCACAGCCTTCTC	MiSeq Reverse MoBacTag - This Study
MoBacTag_6_R	CAAGCAGAAGACGGCATACGAGATCGGCAATCTAGCaacgctaaccgtaACTCCAAGCACAGCCTTCTC	MiSeq Reverse MoBacTag - This Study
MoBacTag_7_R	CAAGCAGAAGACGGCATACGAGATTTGGACAATCGAaacgctaaccgtaACTCCAAGCACAGCCTTCTC	MiSeq Reverse MoBacTag - This Study
MoBacTag_8_R	CAAGCAGAAGACGGCATACGAGATGCATCGAATGCAaacgctaaccgtaACTCCAAGCACAGCCTTCTC	MiSeq Reverse MoBacTag - This Study
MoBacTag_9_R	CAAGCAGAAGACGGCATACGAGATCGAAGTAATCGTaacgctaaccgtaACTCCAAGCACAGCCTTCTC	MiSeq Reverse MoBacTag - This Study
MoBacTag_10_R	CAAGCAGAAGACGGCATACGAGATGCTTAGAATGCTaacgctaaccgtaACTCCAAGCACAGCCTTCTC	MiSeq Reverse MoBacTag - This Study
MoBacTag_11_R	CAAGCAGAAGACGGCATACGAGATAGAGACTGGCTAaacgctaaccgtaACTCCAAGCACAGCCTTCTC	MiSeq Reverse MoBacTag - This Study
MoBacTag_12_R	CAAGCAGAAGACGGCATACGAGATCTCTAAGATGCTaacgctaaccgtaACTCCAAGCACAGCCTTCTC	MiSeq Reverse MoBacTag - This Study
MoBacTag_13_R	CAAGCAGAAGACGGCATACGAGATGGTCCGAAAGCTaacgctaaccgtaACTCCAAGCACAGCCTTCTC	MiSeq Reverse MoBacTag - This Study
MoBacTag_14_R	CAAGCAGAAGACGGCATACGAGATGCTAGTACTATGaacgctaaccgtaACTCCAAGCACAGCCTTCTC	MiSeq Reverse MoBacTag - This Study
MoBacTag_15_R	CAAGCAGAAGACGGCATACGAGATGCGTTAGCTCTAaacgctaaccgtaACTCCAAGCACAGCCTTCTC	MiSeq Reverse MoBacTag - This Study
MoBacTag_16_R	CAAGCAGAAGACGGCATACGAGATCGCGATTAATGCaacgctaaccgtaACTCCAAGCACAGCCTTCTC	MiSeq Reverse MoBacTag - This Study
MoBacTag_17_R	CAAGCAGAAGACGGCATACGAGATTAGCTAGCATCGaacgctaaccgtaACTCCAAGCACAGCCTTCTC	MiSeq Reverse MoBacTag - This Study
MoBacTag_18_R	CAAGCAGAAGACGGCATACGAGATCGATCGAGATGCaacgctaaccgtaACTCCAAGCACAGCCTTCTC	MiSeq Reverse MoBacTag - This Study
MoBacTag_19_R	CAAGCAGAAGACGGCATACGAGATTTCCAGTATGCAaacgctaaccgtaACTCCAAGCACAGCCTTCTC	MiSeq Reverse MoBacTag - This Study
MoBacTag_20_R	CAAGCAGAAGACGGCATACGAGATCGATCGCTATCGaacgctaaccgtaACTCCAAGCACAGCCTTCTC	MiSeq Reverse MoBacTag - This Study
MoBacTag_21_R	CAAGCAGAAGACGGCATACGAGATCGTAGCGACGTAaacgctaaccgtaACTCCAAGCACAGCCTTCTC	MiSeq Reverse MoBacTag - This Study
MoBacTag_22_R	CAAGCAGAAGACGGCATACGAGATATCGATCGATGCaacgctaaccgtaACTCCAAGCACAGCCTTCTC	MiSeq Reverse MoBacTag - This Study
MoBacTag_23_R	CAAGCAGAAGACGGCATACGAGATATCGCAATATGCaacgctaaccgtaACTCCAAGCACAGCCTTCTC	MiSeq Reverse MoBacTag - This Study
MoBacTag_24_R	CAAGCAGAAGACGGCATACGAGATCGGATGCATGCTaacgctaaccgtaACTCCAAGCACAGCCTTCTC	MiSeq Reverse MoBacTag - This Study
Name	Sequence (5’-3’)	Application/Origin
MoBacTag_25_R	CAAGCAGAAGACGGCATACGAGATACGATCGAGCTAaacgctaaccgtaACTCCAAGCACAGCCTTCTC	MiSeq Reverse MoBacTag - This Study
MoBacTag_26_R	CAAGCAGAAGACGGCATACGAGATTATGCGGAGCTAaacgctaaccgtaACTCCAAGCACAGCCTTCTC	MiSeq Reverse MoBacTag - This Study
MoBacTag_27_R	CAAGCAGAAGACGGCATACGAGATGACGATGACTCTaacgctaaccgtaACTCCAAGCACAGCCTTCTC	MiSeq Reverse MoBacTag - This Study
MoBacTag_28_R	CAAGCAGAAGACGGCATACGAGATCGATGGAAGGTAaacgctaaccgtaACTCCAAGCACAGCCTTCTC	MiSeq Reverse MoBacTag - This Study
MoBacTag_29_R	CAAGCAGAAGACGGCATACGAGATTACGAGCTAGCAaacgctaaccgtaACTCCAAGCACAGCCTTCTC	MiSeq Reverse MoBacTag - This Study
MoBacTag_30_R	CAAGCAGAAGACGGCATACGAGATGCCATGTATACCaacgctaaccgtaACTCCAAGCACAGCCTTCTC	MiSeq Reverse MoBacTag - This Study
MoBacTag_31_R	CAAGCAGAAGACGGCATACGAGATAACGGCGGATTAaacgctaaccgtaACTCCAAGCACAGCCTTCTC	MiSeq Reverse MoBacTag - This Study
MoBacTag_32_R	CAAGCAGAAGACGGCATACGAGATTTAAGCGATACGaacgctaaccgtaACTCCAAGCACAGCCTTCTC	MiSeq Reverse MoBacTag - This Study
MoBacTag_33_R	CAAGCAGAAGACGGCATACGAGATTAGCAGCTAGTCaacgctaaccgtaACTCCAAGCACAGCCTTCTC	MiSeq Reverse MoBacTag - This Study
MoBacTag_R1	AAGGCTAGTAGACGGGCAATGACAACCAGCATC	MiSeq R1 sequencing - This Study
MoBacTag_R2	AACGCTAACCGTAACTCCAAGCACAGCCTTCTC	MiSeq R2 sequencing - This Study
MoBacTag_Index	GAGAAGGCTGTGCTTGGAGTTACGGTTAGCGTT	MiSeq Index sequencing - This Study
Name	Sequence (5’-3’)	Application/Origin
MiSeq oligonucleotides for pITS amplicon sequencing: green are sequence adaptors (P5 or P7), red are barcode sequences and grey is the primer sequence
pITS_F	AATGATACGGCGACCACCGAGATCTACACagcataatagggcgcttcgactgcacCCTTATCAYTTAGAGGAAGGAG	MiSeq Forward pITS - This Study
pITS_1_R	CAAGCAGAAGACGGCATACGAGATAGTGTCGATATGaacgctatagccatttgcgaacacgCCGCTTAKTGATATGCTTAAA	MiSeq Reverse pITS - This Study
pITS_2_R	CAAGCAGAAGACGGCATACGAGATGATGCAGTATGCaacgctatagccatttgcgaacacgCCGCTTAKTGATATGCTTAAA	MiSeq Reverse pITS - This Study
pITS_3_R	CAAGCAGAAGACGGCATACGAGATATATACGATGCAaacgctatagccatttgcgaacacgCCGCTTAKTGATATGCTTAAA	MiSeq Reverse pITS - This Study
pITS_4_R	CAAGCAGAAGACGGCATACGAGATTGCATGCATGCAaacgctatagccatttgcgaacacgCCGCTTAKTGATATGCTTAAA	MiSeq Reverse pITS - This Study
pITS_5_R	CAAGCAGAAGACGGCATACGAGATGAGATCACTACAaacgctatagccatttgcgaacacgCCGCTTAKTGATATGCTTAAA	MiSeq Reverse pITS - This Study
pITS_6_R	CAAGCAGAAGACGGCATACGAGATATTCTAGCTATCaacgctatagccatttgcgaacacgCCGCTTAKTGATATGCTTAAA	MiSeq Reverse pITS - This Study
pITS_7_R	CAAGCAGAAGACGGCATACGAGATGACGTACAGTGCaacgctatagccatttgcgaacacgCCGCTTAKTGATATGCTTAAA	MiSeq Reverse pITS - This Study
pITS_8_R	CAAGCAGAAGACGGCATACGAGATGCGATGCGATCGaacgctatagccatttgcgaacacgCCGCTTAKTGATATGCTTAAA	MiSeq Reverse pITS - This Study
pITS_9_R	CAAGCAGAAGACGGCATACGAGATAGCTAGCTCGATaacgctatagccatttgcgaacacgCCGCTTAKTGATATGCTTAAA	MiSeq Reverse pITS - This Study
pITS_10_R	CAAGCAGAAGACGGCATACGAGATCGGCATTGCGATaacgctatagccatttgcgaacacgCCGCTTAKTGATATGCTTAAA	MiSeq Reverse pITS - This Study
pITS_11_R	CAAGCAGAAGACGGCATACGAGATGCTATGCTAGCTaacgctatagccatttgcgaacacgCCGCTTAKTGATATGCTTAAA	MiSeq Reverse pITS - This Study
pITS_12_R	CAAGCAGAAGACGGCATACGAGATTATAGCTATCGTaacgctatagccatttgcgaacacgCCGCTTAKTGATATGCTTAAA	MiSeq Reverse pITS - This Study
pITS_13_R	CAAGCAGAAGACGGCATACGAGATTCGATATCGATCaacgctatagccatttgcgaacacgCCGCTTAKTGATATGCTTAAA	MiSeq Reverse pITS - This Study
pITS_14_R	CAAGCAGAAGACGGCATACGAGATGCTATCGAGCTTaacgctatagccatttgcgaacacgCCGCTTAKTGATATGCTTAAA	MiSeq Reverse pITS - This Study
pITS_15_R	CAAGCAGAAGACGGCATACGAGATGGCTTAGCTTATaacgctatagccatttgcgaacacgCCGCTTAKTGATATGCTTAAA	MiSeq Reverse pITS - This Study
pITS_16_R	CAAGCAGAAGACGGCATACGAGATGCTATGCTATCGaacgctatagccatttgcgaacacgCCGCTTAKTGATATGCTTAAA	MiSeq Reverse pITS - This Study
pITS_17_R	CAAGCAGAAGACGGCATACGAGATGCGCTAGGCTAGaacgctatagccatttgcgaacacgCCGCTTAKTGATATGCTTAAA	MiSeq Reverse pITS - This Study
pITS_18_R	CAAGCAGAAGACGGCATACGAGATAATGGCTATTTAaacgctatagccatttgcgaacacgCCGCTTAKTGATATGCTTAAA	MiSeq Reverse pITS - This Study
pITS_19_R	CAAGCAGAAGACGGCATACGAGATCCGATAGCTTAGaacgctatagccatttgcgaacacgCCGCTTAKTGATATGCTTAAA	MiSeq Reverse pITS - This Study
pITS_20_R	CAAGCAGAAGACGGCATACGAGATGGTTAGCTAGCGaacgctatagccatttgcgaacacgCCGCTTAKTGATATGCTTAAA	MiSeq Reverse pITS - This Study
pITS_21_R	CAAGCAGAAGACGGCATACGAGATTTAGCGATCTCGaacgctatagccatttgcgaacacgCCGCTTAKTGATATGCTTAAA	MiSeq Reverse pITS - This Study
pITS_22_R	CAAGCAGAAGACGGCATACGAGATGCTAGCGCTTAGaacgctatagccatttgcgaacacgCCGCTTAKTGATATGCTTAAA	MiSeq Reverse pITS - This Study
pITS_23_R	CAAGCAGAAGACGGCATACGAGATGGCTAGGCTTAGaacgctatagccatttgcgaacacgCCGCTTAKTGATATGCTTAAA	MiSeq Reverse pITS - This Study
pITS_24_R	CAAGCAGAAGACGGCATACGAGATGCATATGCGATCaacgctatagccatttgcgaacacgCCGCTTAKTGATATGCTTAAA	MiSeq Reverse pITS - This Study
pITS_25_R	CAAGCAGAAGACGGCATACGAGATCGATCGATCGATaacgctatagccatttgcgaacacgCCGCTTAKTGATATGCTTAAA	MiSeq Reverse pITS - This Study
pITS_26_R	CAAGCAGAAGACGGCATACGAGATGCTATCGCTATGaacgctatagccatttgcgaacacgCCGCTTAKTGATATGCTTAAA	MiSeq Reverse pITS - This Study
pITS_27_R	CAAGCAGAAGACGGCATACGAGATGGCCTTAAGGACaacgctatagccatttgcgaacacgCCGCTTAKTGATATGCTTAAA	MiSeq Reverse pITS - This Study
pITS_28_R	CAAGCAGAAGACGGCATACGAGATGGCATACGGAGCaacgctatagccatttgcgaacacgCCGCTTAKTGATATGCTTAAA	MiSeq Reverse pITS - This Study
pITS_29_R	CAAGCAGAAGACGGCATACGAGATGTCATTTGGGCTaacgctatagccatttgcgaacacgCCGCTTAKTGATATGCTTAAA	MiSeq Reverse pITS - This Study
pITS_30_R	CAAGCAGAAGACGGCATACGAGATGCGCTTAGGCTTaacgctatagccatttgcgaacacgCCGCTTAKTGATATGCTTAAA	MiSeq Reverse pITS - This Study
pITS_31_R	CAAGCAGAAGACGGCATACGAGATGGCTTAGCTATCaacgctatagccatttgcgaacacgCCGCTTAKTGATATGCTTAAA	MiSeq Reverse pITS - This Study
pITS_32_R	CAAGCAGAAGACGGCATACGAGATGAGCTAGCTAGCaacgctatagccatttgcgaacacgCCGCTTAKTGATATGCTTAAA	MiSeq Reverse pITS - This Study
Name	Sequence (5’-3’)	Application/Origin
pITS_33_R	CAAGCAGAAGACGGCATACGAGATGCTATTAGCCGAaacgctatagccatttgcgaacacgCCGCTTAKTGATATGCTTAAA	MiSeq Reverse pITS - This Study
pITS_34_R	CAAGCAGAAGACGGCATACGAGATTCCCTTGTCTCCaacgctatagccatttgcgaacacgCCGCTTAKTGATATGCTTAAA	MiSeq Reverse pITS - This Study
pITS_35_R	CAAGCAGAAGACGGCATACGAGATACGAGACTGATTaacgctatagccatttgcgaacacgCCGCTTAKTGATATGCTTAAA	MiSeq Reverse pITS - This Study
pITS_36_R	CAAGCAGAAGACGGCATACGAGATACCGGTATGTACaacgctatagccatttgcgaacacgCCGCTTAKTGATATGCTTAAA	MiSeq Reverse pITS - This Study
pITS_37_R	CAAGCAGAAGACGGCATACGAGATTGCATACACTGGaacgctatagccatttgcgaacacgCCGCTTAKTGATATGCTTAAA	MiSeq Reverse pITS - This Study
pITS_38_R	CAAGCAGAAGACGGCATACGAGATTGGTCAACGATAaacgctatagccatttgcgaacacgCCGCTTAKTGATATGCTTAAA	MiSeq Reverse pITS - This Study
pITS_39_R	CAAGCAGAAGACGGCATACGAGATATCGCACAGTAAaacgctatagccatttgcgaacacgCCGCTTAKTGATATGCTTAAA	MiSeq Reverse pITS - This Study
pITS_40_R	CAAGCAGAAGACGGCATACGAGATGTCGTGTAGCCTaacgctatagccatttgcgaacacgCCGCTTAKTGATATGCTTAAA	MiSeq Reverse pITS - This Study
pITS_41_R	CAAGCAGAAGACGGCATACGAGATTACAGCGCATACaacgctatagccatttgcgaacacgCCGCTTAKTGATATGCTTAAA	MiSeq Reverse pITS - This Study
pITS_42_R	CAAGCAGAAGACGGCATACGAGATATCCTTTGGTTCaacgctatagccatttgcgaacacgCCGCTTAKTGATATGCTTAAA	MiSeq Reverse pITS - This Study
pITS_43_R	CAAGCAGAAGACGGCATACGAGATAGTCGAACGAGGaacgctatagccatttgcgaacacgCCGCTTAKTGATATGCTTAAA	MiSeq Reverse pITS - This Study
pITS_44_R	CAAGCAGAAGACGGCATACGAGATACCAGTGACTCAaacgctatagccatttgcgaacacgCCGCTTAKTGATATGCTTAAA	MiSeq Reverse pITS - This Study
pITS_45_R	CAAGCAGAAGACGGCATACGAGATCCAATACGCCTGaacgctatagccatttgcgaacacgCCGCTTAKTGATATGCTTAAA	MiSeq Reverse pITS - This Study
pITS_46_R	CAAGCAGAAGACGGCATACGAGATGCAACACCATCCaacgctatagccatttgcgaacacgCCGCTTAKTGATATGCTTAAA	MiSeq Reverse pITS - This Study
pITS_47_R	CAAGCAGAAGACGGCATACGAGATAGTCGTGCACATaacgctatagccatttgcgaacacgCCGCTTAKTGATATGCTTAAA	MiSeq Reverse pITS - This Study
pITS_48_R	CAAGCAGAAGACGGCATACGAGATAGTTACGAGCTAaacgctatagccatttgcgaacacgCCGCTTAKTGATATGCTTAAA	MiSeq Reverse pITS - This Study
pITS_49_R	CAAGCAGAAGACGGCATACGAGATTTGCGTTAGCAGaacgctatagccatttgcgaacacgCCGCTTAKTGATATGCTTAAA	MiSeq Reverse pITS - This Study
pITS_50_R	CAAGCAGAAGACGGCATACGAGATTACGAGCCCTAAaacgctatagccatttgcgaacacgCCGCTTAKTGATATGCTTAAA	MiSeq Reverse pITS - This Study
pITS_51_R	CAAGCAGAAGACGGCATACGAGATTGTCGCAAATAGaacgctatagccatttgcgaacacgCCGCTTAKTGATATGCTTAAA	MiSeq Reverse pITS - This Study
pITS_52_R	CAAGCAGAAGACGGCATACGAGATACAATAGACACCaacgctatagccatttgcgaacacgCCGCTTAKTGATATGCTTAAA	MiSeq Reverse pITS - This Study
pITS_53_R	CAAGCAGAAGACGGCATACGAGATTCTCTACCACTCaacgctatagccatttgcgaacacgCCGCTTAKTGATATGCTTAAA	MiSeq Reverse pITS - This Study
pITS_54_R	CAAGCAGAAGACGGCATACGAGATCGATCGAACACTaacgctatagccatttgcgaacacgCCGCTTAKTGATATGCTTAAA	MiSeq Reverse pITS - This Study
pITS_55_R	CAAGCAGAAGACGGCATACGAGATATTGCAAGCAACaacgctatagccatttgcgaacacgCCGCTTAKTGATATGCTTAAA	MiSeq Reverse pITS - This Study
pITS_56_R	CAAGCAGAAGACGGCATACGAGATAGCGCTCACATCaacgctatagccatttgcgaacacgCCGCTTAKTGATATGCTTAAA	MiSeq Reverse pITS - This Study
pITS_57_R	CAAGCAGAAGACGGCATACGAGATTCGACCAAACACaacgctatagccatttgcgaacacgCCGCTTAKTGATATGCTTAAA	MiSeq Reverse pITS - This Study
pITS_58_R	CAAGCAGAAGACGGCATACGAGATTGTGTTACTCCTaacgctatagccatttgcgaacacgCCGCTTAKTGATATGCTTAAA	MiSeq Reverse pITS - This Study
pITS_59_R	CAAGCAGAAGACGGCATACGAGATTGCACAGTCGCTaacgctatagccatttgcgaacacgCCGCTTAKTGATATGCTTAAA	MiSeq Reverse pITS - This Study
pITS_60_R	CAAGCAGAAGACGGCATACGAGATTTCTAGAGTGCGaacgctatagccatttgcgaacacgCCGCTTAKTGATATGCTTAAA	MiSeq Reverse pITS - This Study
pITS_61_R	CAAGCAGAAGACGGCATACGAGATACACCTGCGATCaacgctatagccatttgcgaacacgCCGCTTAKTGATATGCTTAAA	MiSeq Reverse pITS - This Study
pITS_62_R	CAAGCAGAAGACGGCATACGAGATATTCCTCTCCACaacgctatagccatttgcgaacacgCCGCTTAKTGATATGCTTAAA	MiSeq Reverse pITS - This Study
pITS_63_R	CAAGCAGAAGACGGCATACGAGATCATCGACGAGTTaacgctatagccatttgcgaacacgCCGCTTAKTGATATGCTTAAA	MiSeq Reverse pITS - This Study
pITS_64_R	CAAGCAGAAGACGGCATACGAGATCACCACAGAATCaacgctatagccatttgcgaacacgCCGCTTAKTGATATGCTTAAA	MiSeq Reverse pITS - This Study
pITS_65_R	CAAGCAGAAGACGGCATACGAGATGGTCTTAGCACCaacgctatagccatttgcgaacacgCCGCTTAKTGATATGCTTAAA	MiSeq Reverse pITS - This Study
pITS_66_R	CAAGCAGAAGACGGCATACGAGATTATCGCGCGATAaacgctatagccatttgcgaacacgCCGCTTAKTGATATGCTTAAA	MiSeq Reverse pITS - This Study
pITS_67_R	CAAGCAGAAGACGGCATACGAGATCTCTACGAACAGaacgctatagccatttgcgaacacgCCGCTTAKTGATATGCTTAAA	MiSeq Reverse pITS - This Study
pITS_68_R	CAAGCAGAAGACGGCATACGAGATCTCCTCCCTTACaacgctatagccatttgcgaacacgCCGCTTAKTGATATGCTTAAA	MiSeq Reverse pITS - This Study
pITS_69_R	CAAGCAGAAGACGGCATACGAGATCGTGTTATGTGGaacgctatagccatttgcgaacacgCCGCTTAKTGATATGCTTAAA	MiSeq Reverse pITS - This Study
pITS_70_R	CAAGCAGAAGACGGCATACGAGATATTAGCAGCGTAaacgctatagccatttgcgaacacgCCGCTTAKTGATATGCTTAAA	MiSeq Reverse pITS - This Study
pITS_71_R	CAAGCAGAAGACGGCATACGAGATCAAGTTTCCGCGaacgctatagccatttgcgaacacgCCGCTTAKTGATATGCTTAAA	MiSeq Reverse pITS - This Study
pITS_72_R	CAAGCAGAAGACGGCATACGAGATCCTTGTTCACCTaacgctatagccatttgcgaacacgCCGCTTAKTGATATGCTTAAA	MiSeq Reverse pITS - This Study
pITS_73_R	CAAGCAGAAGACGGCATACGAGATAACCAGCAGATTaacgctatagccatttgcgaacacgCCGCTTAKTGATATGCTTAAA	MiSeq Reverse pITS - This Study
pITS_74_R	CAAGCAGAAGACGGCATACGAGATCTAGAGCTCCCAaacgctatagccatttgcgaacacgCCGCTTAKTGATATGCTTAAA	MiSeq Reverse pITS - This Study
pITS_75_R	CAAGCAGAAGACGGCATACGAGATCACGCAGTCTACaacgctatagccatttgcgaacacgCCGCTTAKTGATATGCTTAAA	MiSeq Reverse pITS - This Study
pITS_76_R	CAAGCAGAAGACGGCATACGAGATACAAACATGGTCaacgctatagccatttgcgaacacgCCGCTTAKTGATATGCTTAAA	MiSeq Reverse pITS - This Study
Name	Sequence (5’-3’)	Application/Origin
pITS_77_R	CAAGCAGAAGACGGCATACGAGATTCGAAACATGCAaacgctatagccatttgcgaacacgCCGCTTAKTGATATGCTTAAA	MiSeq Reverse pITS - This Study
pITS_78_R	CAAGCAGAAGACGGCATACGAGATTTCCCACCCATTaacgctatagccatttgcgaacacgCCGCTTAKTGATATGCTTAAA	MiSeq Reverse pITS - This Study
pITS_79_R	CAAGCAGAAGACGGCATACGAGATAGCAGAACATCTaacgctatagccatttgcgaacacgCCGCTTAKTGATATGCTTAAA	MiSeq Reverse pITS - This Study
pITS_80_R	CAAGCAGAAGACGGCATACGAGATGAAACATCCCACaacgctatagccatttgcgaacacgCCGCTTAKTGATATGCTTAAA	MiSeq Reverse pITS - This Study
pITS_81_R	CAAGCAGAAGACGGCATACGAGATCTGTCAGTGACCaacgctatagccatttgcgaacacgCCGCTTAKTGATATGCTTAAA	MiSeq Reverse pITS - This Study
pITS_82_R	CAAGCAGAAGACGGCATACGAGATCGGATCTAGTGTaacgctatagccatttgcgaacacgCCGCTTAKTGATATGCTTAAA	MiSeq Reverse pITS - This Study
pITS_83_R	CAAGCAGAAGACGGCATACGAGATTTCTCCATCACAaacgctatagccatttgcgaacacgCCGCTTAKTGATATGCTTAAA	MiSeq Reverse pITS - This Study
pITS_84_R	CAAGCAGAAGACGGCATACGAGATATTTAGGACGACaacgctatagccatttgcgaacacgCCGCTTAKTGATATGCTTAAA	MiSeq Reverse pITS - This Study
pITS_85_R	CAAGCAGAAGACGGCATACGAGATGGTTTAACACGCaacgctatagccatttgcgaacacgCCGCTTAKTGATATGCTTAAA	MiSeq Reverse pITS - This Study
pITS_86_R	CAAGCAGAAGACGGCATACGAGATAGACAGTAGGAGaacgctatagccatttgcgaacacgCCGCTTAKTGATATGCTTAAA	MiSeq Reverse pITS - This Study
pITS_87_R	CAAGCAGAAGACGGCATACGAGATGCAGATTTCCAGaacgctatagccatttgcgaacacgCCGCTTAKTGATATGCTTAAA	MiSeq Reverse pITS - This Study
pITS_88_R	CAAGCAGAAGACGGCATACGAGATAGATGATCAGTCaacgctatagccatttgcgaacacgCCGCTTAKTGATATGCTTAAA	MiSeq Reverse pITS - This Study
pITS_89_R	CAAGCAGAAGACGGCATACGAGATTATCACCGGCACaacgctatagccatttgcgaacacgCCGCTTAKTGATATGCTTAAA	MiSeq Reverse pITS - This Study
pITS_90_R	CAAGCAGAAGACGGCATACGAGATCCAGATATAGCAaacgctatagccatttgcgaacacgCCGCTTAKTGATATGCTTAAA	MiSeq Reverse pITS - This Study
pITS_91_R	CAAGCAGAAGACGGCATACGAGATGGTCTCCTACAGaacgctatagccatttgcgaacacgCCGCTTAKTGATATGCTTAAA	MiSeq Reverse pITS - This Study
pITS_92_R	CAAGCAGAAGACGGCATACGAGATACAGCTCAAACAaacgctatagccatttgcgaacacgCCGCTTAKTGATATGCTTAAA	MiSeq Reverse pITS - This Study
pITS_93_R	CAAGCAGAAGACGGCATACGAGATATAGCGAACTCAaacgctatagccatttgcgaacacgCCGCTTAKTGATATGCTTAAA	MiSeq Reverse pITS - This Study
pITS_94_R	CAAGCAGAAGACGGCATACGAGATAACCGCATAAGTaacgctatagccatttgcgaacacgCCGCTTAKTGATATGCTTAAA	MiSeq Reverse pITS - This Study
pITS_95_R	CAAGCAGAAGACGGCATACGAGATCTTGAGAAATCGaacgctatagccatttgcgaacacgCCGCTTAKTGATATGCTTAAA	MiSeq Reverse pITS - This Study
pITS_96_R	CAAGCAGAAGACGGCATACGAGATCAGTCGTTAAGAaacgctatagccatttgcgaacacgCCGCTTAKTGATATGCTTAAA	MiSeq Reverse pITS - This Study
pITS_R1	AGCATAATAGGGCGCTTCGACTGCACCCTTATC	MiSeq pITS R1 sequencing - This Study
pITS_R2	AACGCTATAGCCATTTGCGAACACGCCGCTTA	MiSeq pITS R2 sequencing - This Study
pITS_Index	TAAGCGGCGTGTTCGCAAATGGCTATAGCGTT	MiSeq pITS Index sequencing - This Study

## Sheet: Supplementary Table 6 SynCom
Supplementary Table 6
SynCom modified from Wippel et al., 2021 (https://doi.org/10.1038/s41564-021-00941-9)
Class	Order	Family	Genus	Strain Bai et al., 2015 (https://doi.org/10.1038/nature16192)
Actinobacteria	Actinomycetales	Intrasporangiaceae	Janibacter	Root101
Alphaproteobacteria	Rhizobiales	Bradyrhizobiaceae	Afipia	Root123D2
Firmicutes	Bacillales	Bacillaceae	Bacillus	Root131
Actinobacteria	Actinomycetales	Streptomycetaceae	Streptomyces	Root1310
Alphaproteobacteria	Rhizobiales	Rhizobiaceae	Sinorhizobium	Root142
Actinobacteria	Actinomycetales	Mycobacteriaceae	Mycobacterium	Root265
Betaproteobacteria	Burkholderiales	Oxalobacteraceae	Massilia	Root418
Gammaproteobacteria	Xanthomonadales	Xanthomonadaceae	n.d.	Root480
Actinobacteria	Actinomycetales	Microbacteriaceae	Microbacterium	Root61
Gammaproteobacteria	Pseudomonadales	Pseudomonadaceae	Pseudomonas	Root68
Alphaproteobacteria	Rhizobiales	Hyphomicrobiaceae	n.d.	Root685
Alphaproteobacteria	Rhizobiales	Phyllobacteriaceae	Mesorhizobium	Root695
Alphaproteobacteria	Caulobacterales	Caulobacteraceae	n.d.	Root77
Betaproteobacteria	Burkholderiales	Alcaligenaceae	Achromobacter	Root83
Bacteroidetes	Flavobacteriales	Flavobacteriaceae	Flavobacterium	Root935
